# Supplementary material for: Breast tissue regeneration is driven by cell-matrix interactions coordinating multi-lineage stem cell differentiation through DDR1
Source: Nat Commun. 2021 Dec 10;12:7116. doi: 10.1038/s41467-021-27401-6 (PMC8664951; doi:10.1038/s41467-021-27401-6)
Supplement: Supplementary file 3 — Source data [file 41467_2021_27401_MOESM3_ESM.xlsx]

## Sheet: Figure 1
1c
	-sgRNA pool	+sgRNA pool
	1	158
	2	154
	0	136
	2	188
1e
1g
	WT			sgDDR1-1			sgDDR1-2
	3	7	3	58	44	39	44	62	52
	4	3	5	63	34	52	39	28	77
	5	7	3	26	42	31	54	47	33
	1	4	6	46	48	35	46	62	39
1h
	Untreated	DDR1i
	15	63
	25	62
	14	49
	15	57

## Sheet: Figure 2
2a
Patient
1	2	3	4
1.73333	0.4	0	1.06667
1.73333	1.06667	0.266667	1.2
1.2	1.46667	0	0.666667
1.06667	1.2	0	1.06667
1.33333	1.06667	0.4	0.933333
1.46667	0.933333	0.133333	0.933333
1.46667	0.933333	0.4	0.8
			1.2
2c
Ctrl	DDR1i
1	0
8	0
0	0
2	1
1	2
4	2
7	1
6	0
7	3
0	1
13	0
	0
	0
	2
2f
Ctrl	DDR1i	DDR1i-Rel
6	10.5	15.5
4	10.5	15.5
5	10	14
5	11.5	19.5
5	8	3
7	13.5	3.5
3	6.5	2.5
1	9.5	3
3.5	15.5	7.5
3	12	8
7	17.5	11
4.5	15	6.5
2g
	gel #	Ctrl	DDR1i	DDR1i-Rel
p63+	1	75	47.62	22.58
	2	12.5	52.38	19.35
	3	30	75	32.14
	4	30	39.13	12.82
	5	40	18.75	33.33
	6	35.71	22.22	85.71
	7	16.67	30.77	40
	8	50	15.79	50
	9	85.71	22.58	20
	10	50	16.67	18.75
	11	71.43	22.86	36.36
	12	77.78	33.33	15.38
CK18+	1	8.33	4.76	48.39
	2	37.5	19.05	58.06
	3	0	10	39.29
	4	10	13.04	61.54
	5	40	62.5	66.67
	6	35.71	62.96	0
	7	50	53.85	40
	8	50	63.16	50
	9	14.29	51.61	46.67
	10	16.67	37.5	68.75
	11	7.14	48.57	50
	12	11.11	40	76.92
Mixed	1	16.67	47.62	29.03
	2	50	28.57	22.58
	3	70	15	28.57
	4	60	47.83	25.64
	5	20	18.75	0
	6	28.57	14.81	14.29
	7	33.33	15.38	20
	8	0	21.05	0
	9	0	25.81	33.33
	10	33.33	45.83	12.5
	11	21.43	28.57	13.64
	12	11.11	26.67	7.69
2h
Ctrl	DDR1i
6.4	5.6
2.4	3.2
4	3.2
2.4	8.8
0.8	8.8
0	3.2
0.8	0
0.8	1.6
0	4.8
0	2.4
0	3.2
0	2.4
0	1.6
0	3.2
0	3.2
0	4.8
0	0.8
0	0.8
0	0.8
0	1.6
0	2.4
0	0
0	3.2
0	0
2i
Donor	Ctrl			DDR1i
A	2.4	2.3	2.8	0	0	0.4
B	2	1	2.3	0	0	0
C	3.9	4.5	4	0.1	1	1.5
2k
	gel #	Ctrl	DDR1i	DDR1i-Rel
Luminal	1	52.7	45.6	19.2
	2	42.3	81.4	38.7
	3		75.6	62.3
	4		75.9
Basal	1	47.3	54.4	80.8
	2	57.7	18.6	61.3
	3		24.4	37.7
	4		24.1

## Sheet: Figure 3
3b
0	1	2	3	5	7	4	6
2.21654	2.53487	-2.13562	-1.85933	-2.10828	-2.21948	-2.2239	2.18135
3f
conditions	basal Grouping	value
Cntrl	Basal Progen. (Cluster 1)	0.152582
DDR1i	Basal Progen. (Cluster 1)	0.159898
DDR1i Rel	Basal Progen. (Cluster 1)	0.385852
Cntrl	Mature Basal (Clusters 2,3,5,7)	0.814554
DDR1i	Mature Basal (Clusters 2,3,5,7)	0.393401
DDR1i Rel	Mature Basal (Clusters 2,3,5,7)	0.324759
Cntrl	Stem (Cluster 0)	0.0328638
DDR1i	Stem (Cluster 0)	0.446701
DDR1i Rel	Stem (Cluster 0)	0.289389
3g
conditions	luminal Grouping	value
Cntrl	Luminal Progen. (Cluster 6)	0.153846
DDR1i	Luminal Progen. (Cluster 6)	0.4
DDR1i Rel	Luminal Progen. (Cluster 6)	0.310559
Cntrl	Mature Luminal (Cluster 4)	0.846154
DDR1i	Mature Luminal (Cluster 4)	0.6
DDR1i Rel	Mature Luminal (Cluster 4)	0.689441

## Sheet: Figure 4a
4a
DDR1	cluster
0	1
0	4
1.15437	0
0	3
0	4
0	0
0	0
1.84673	1
2.11467	4
0	0
0	0
1.44591	3
0.674059	1
0.488873	1
0	0
0	4
0	5
0	7
0.879891	5
0	1
0	4
0	0
0.528096	1
0	0
0	3
0	2
0	1
0	0
0	0
1.3839	4
0	0
0	1
0	0
0.973288	1
0	4
0	2
1.63101	2
0	5
0	1
0	7
0.479269	3
0	0
0	4
0.92133	3
0	5
0	1
2.402	2
0	0
1.1069	3
1.59739	1
0	0
0	3
0	0
0	1
0	7
1.09463	2
0	0
0	0
1.16035	1
1.78019	0
0	0
0	7
0	6
0	0
0	6
0	7
2.33912	0
1.03061	2
0	7
0.923888	3
0	0
0	2
1.75186	2
0	5
0	2
1.20658	2
1.08442	4
0.894964	2
0	2
0	5
1.67071	5
0	3
0	0
0	6
0	0
0	4
0	3
1.27909	4
0.940793	4
0.66485	0
0.974519	2
0	4
0	3
0	7
0.951395	2
0	0
0	1
0	2
0	1
1.18489	1
0	0
0	4
1.11694	4
0	0
1.14474	3
0.718152	4
0	7
1.02359	4
0	2
0	1
0	0
1.29735	3
0	6
0	0
0	3
0	1
0	1
1.48675	5
0.957584	2
0	5
0	3
2.93183	3
0	7
2.50335	7
0	5
0	5
0	0
0.892631	4
0	6
0.970225	2
0	1
1.41991	2
0	2
0	0
0	3
0	2
0.921239	3
0	7
0	0
0	3
1.16292	6
0	0
0	0
1.30422	0
0	3
0	3
0.75145	5
0.449218	1
1.28764	0
0	4
0	7
0	0
0	3
0	0
0	2
1.79594	7
0	2
1.14757	1
1.43618	2
0	2
0	4
0	6
0	7
0	0
0	1
0.590861	4
0	5
0	6
0	2
0	6
0.880717	3
0	0
0	4
0	4
1.32776	1
1.26131	0
1.51358	1
0	0
0	5
1.00423	4
0	1
0	2
0	1
0	3
1.37699	0
1.22627	2
1.65034	2
0.810132	6
0	2
0	3
1.30749	1
0	0
0	7
0	6
0	0
0	6
0	7
0.777641	2
1.65512	1
0	7
1.71391	2
1.09811	7
1.11322	1
1.08067	2
0	6
2.17686	6
0	4
0	2
0	3
0.8585	5
0	5
0	5
0.459357	3
0.536243	1
0.983022	2
1.50931	6
0	0
0.566923	4
0	7
0	1
0	6
0	3
0	0
0	0
0	1
0	4
0	7
0	6
1.38139	1
0	2
0	0
1.33695	2
1.32832	4
0	0
2.05329	0
0	0
0.615604	6
0	2
0	3
0	2
1.07638	1
0	0
0	2
0	0
0	2
0	2
0	1
0.637624	3
0.811	2
0	0
0.676903	1
0	3
0	5
0	4
1.18891	2
0	1
0	1
1.01119	1
1.37192	1
0	5
0	2
0	1
0	1
0	0
0	3
1.09054	2
1.26413	2
0	2
1.01566	1
0	6
0	0
0	4
0	6
1.2278	2
0	0
1.12496	4
0.659709	4
0.796217	4
0	1
0	2
0.496753	1
0	3
0.58471	0
0.342926	3
0	4
0	4
0	3
0	1
0	3
1.73698	6
2.0521	2
0	3
0	4
0.616544	0
0	3
0.720042	4
0.75463	1
0	5
0	3
0	6
0	2
0	1
0	1
0	1
0	3
0.720042	1
1.66803	3
0	7
0	0
0.908458	2
0	0
2.25317	2
0	3
0.832198	1
0	3
0	6
1.26285	6
1.71372	5
0	4
1.15437	4
0	2
0	0
1.65238	2
1.90716	2
0	0
0	3
0	0
2.3693	0
0.734746	6
0	0
0	4
0	7
1.169	4
0	4
0	0
2.13435	0
0	4
0.620533	3
0	3
1.14801	3
1.52234	2
0	0
0	1
0	3
0.794018	1
1.0895	1
2.12197	2
0	0
0	3
2.03688	5
0.935963	3
1.07036	0
0	0
2.13764	1
1.99569	3
0	0
0	0
0	2
1.1489	1
0	2
0	4
0	7
0.866171	4
0	0
0	4
0.728701	3
0	0
0.542442	1
0	0
0.902564	1
1.11418	5
0	0
0.831904	2
0	4
0	3
0	3
0	2
0.868212	1
0.995328	1
0	6
1.39761	0
0	5
0.971958	2
0.534131	0
1.03777	1
0	3
0	7
0	2
0.818717	1
0	0
0	3
0	0
0.903669	2
1.71522	2
0	7
0	0
0	3
0	2
0	0
1.19566	0
0	3
1.18594	1
1.14217	1
0	2
0	0
1.43472	0
0	2
0	4
0	4
0	3
0	6
2.66135	2
0	0
0	0
0	0
0	2
0.832491	1
0	0
0	4
0	4
0	0
0	4
0	6
1.57971	4
0	2
0	0
0.728701	1
0	0
0	0
0	6
0	0
1.12041	4
0	0
1.25258	0
0	2
0.915092	6
0	0
0	2
0	2
1.0734	4
0	3
0	0
0	6
0	1
0	0
0.691004	5
0.999758	1
0	2
0	5
0	2
1.10899	2
0	6
0	2
2.56976	1
0	2
0.834847	4
1.2844	0
0.913614	4
0	0
0	0
0	0
0	7
0	0
0	1
2.0001	0
0	0
0	0
0	2
1.02657	3
0	4
0	1
0	0
0.624992	1
1.93976	0
0	1
0.948575	4
0	7
0.455905	1
0	0
0	1
0	2
1.95245	0
0	7
0.580936	6
0	2
0	1
0	6
1.25689	1
0	2
0	7
0	1
1.80416	5
0	2
0.943851	2
1.25833	4
0	2
0	0
0	4
0	0
0	4
0	0
0	6
0	3
0	7
0	3
0	0
0	0
0	3
0	0
0	1
0	5
0	6
0	0
0	3
0	2
0	1
0.801126	0
0	4
0	4
0	2
0.635404	1
0	3
0	3
0.582014	3
0	0
0	2
0	3
0	7
0	3
0.914375	4
0	2
0	0
0	4
1.36341	0
0	3
0.890848	0
0.964965	4
0	2
0	2
0.94751	5
1.64189	3
0	1
1.75839	1
0.913569	4
0	7
0	7
1.35205	0
0	6
0.863387	5
0	0
0	0
1.51107	1
0	5
0.608494	4
0	4
1.47746	2
0	3
0	7
0	3
0	4
0	6
0	4
0	2
0.932211	5
0	1
1.12181	1
0.939842	2
0	0
0	0
0.762933	3
0	7
2.29221	0
0	0
1.61393	1
0	0
1.92695	6
2.17548	4
1.28795	7
0	0
2.23508	0
0	3
0	6
1.27778	1
0	6
0	0
1.51704	2
0	2
1.70061	1
1.21066	4
1.66512	4
0	3
0	1
0	0
1.8631	1
0	0
1.74227	4
0	4
0	0
0	3
1.06076	2
0	3
0	3
0	0
0	0
0	6
0	0
0	0
0	3
0	2
0	4
0	4
1.25833	1
0	0
0.827097	2
1.58586	3
0	2
0.830478	3
0	2
0	4
0	2
0	3
1.06027	4
0	3
1.02818	4
2.0395	4
0	0
0.812182	4
0	4
1.25545	3
0.757778	2
0.876111	3
0	0
0	4
0	7
0	2
0	4
1.43569	5
0	1
0	5
1.01476	4
0.609603	1
0	0
0	1
1.19703	3
1.41659	1
0	1
0	1
1.49399	2
2.81754	4
1.49762	4
0	3
0	0
0	2
1.37401	0
0	1
1.94522	3
0.972623	5
0	6
0	0
0.985225	6
1.53755	1
0	2
0	2
0.85178	1
0	0
0.852281	1
0	3
0	1
1.66408	2
0	4
1.64105	5
2.17548	0
0.453528	2
0	1
1.3706	2
0	4
1.32436	4
1.28891	4
0.843884	2
0	6
0.913659	4
0	0
0.99329	4
0	0
0	5
0.6807	2
1.59865	6
0	1
0	4
2.16544	4
1.20442	0
0	2
0	6
2.32484	3
0	0
0	4
0	3
0	3
0	1
0	4
1.27184	7
0.833446	3
1.51316	4
1.77122	4
0	4
1.11432	5
0.81709	4
0	1
0	6
0.656477	1
0.720637	0
0	7
0	2
2.5158	7
0	7
0	0
0	6
0	5
0.652968	1
0.843808	1
1.72198	1
0	0
1.88788	0
1.90716	2
0	7
0	2
0	0
1.36537	1
0	0
0	7
0.893483	0
0	0
0	0
0	4
1.64492	4
0	3
0	3
0	2
1.75442	6
2.13963	5
0	3
0.964663	5
0.725332	0
0	2
0	3
0	7
0	1
0	0
0	3
2.37282	0
1.49198	1
0	3
2.21593	2
1.40349	1
0	5
1.21257	3
0	0
2.49412	2
0.91348	1
0	1
0	1
0.935869	4
1.51096	1
1.41991	2
0	0
0	1
1.30946	4
0	0
1.16732	2
0	2
1.72906	2
0	3
1.16194	2
0	0
0	7
0.985331	2
0	4
0	5
0.514831	3
1.61593	5
1.16473	2
0	5
2.62141	0
0	3
0.600508	1
0	0
0	5
0.664758	3
0	5
1.14406	2
0.76428	1
0	7
1.56489	2
0	0
0	7
0	2
0.442827	3
0	1
3.38268	0
0	6
0	3
0	0
0	6
0	3
0	6
1.00423	5
0.936623	2
1.76759	1
0	3
0	7
0	4
1.38603	4
0	4
0.964965	5
0	5
0	0
1.01543	5
0	6
0.737922	6
0.865812	1
0	4
1.36374	3
1.36287	1
0	4
0	1
1.03568	4
0	2
1.10236	2
0	2
1.41837	4
1.05256	4
0	5
0.62113	3
1.34634	3
0	2
1.27184	2
0	0
1.62086	0
0.94722	0
0.583377	3
0	1
0	5
0	2
1.0817	4
0	0
0	1
0	3
0	1
0	3
1.41683	4
0.648059	2
0	7
0	3
1.22848	6
0	2
1.36515	5
0	0
1.29657	3
0	6
0	4
2.11553	6
0	6
0	0
1.85988	0
1.07441	1
0.691651	1
0	7
1.22508	2
0	0
0.938892	3
1.4072	1
0	0
0	2
0.919014	3
2.28584	2
0	7
0	2
0	0
0	1
1.67475	5
0	5
0	3
0	2
0	5
0	4
1.08604	1
1.16148	3
0	4
1.00841	1
0	3
0	1
0	4
0	6
0	1
0	3
0	6
0	7
0	0
0	2
1.73801	4
0	3
1.28986	2
0	3
0	0
1.41896	5
0	4
0	5
0	7
0	6
1.32594	2
0	1
1.59802	2
0	4
0	4
0	0
0	0
0.565869	1
0	0
1.74461	1
1.15705	6
0	5
1.20148	6
0	0
0	3
0	0
0	3
0.99824	1
0.926046	6
0	4
0	2
1.24285	0
0	5
0	3
0	6
0	3
0.538075	1
0	2
2.11296	7
0	2
0	0
0	1
2.04915	0
0	2
0.873583	1
0	5
0	1
0	4
0	1
0	0
0.916081	4
0	1
0.614745	1
0.756755	4
0	6
0	2
0	0
0	2
0	2
0	2
0	0
0	0
1.37368	4
0	1
0	1
1.33378	4
1.78843	2
0	2
0	0
0	0
1.36769	2
0	2
2.01067	6
1.35974	0
1.11736	4
0	2
1.03247	2
0	1
0	5
0.594296	2
0	1
1.53279	2
0	1
0	3
1.44814	1
0	5
0.844413	1
1.04414	3
0	1
0	0
0	0
0	3
0.643569	0
0	7
1.33923	5
1.26981	1
0	3
0	0
0	3
0	3
0	0
1.46055	3
1.67775	4
0	1
1.04354	3
1.24974	4
1.05867	2
0	0
0	5
0	5
0	0
1.1574	2
0	0
0	1
1.08545	4
0.722268	6
0	2
0	6
0	0
0	2
0	7
0	6
0	4
1.5622	2
1.99104	2
0	3
0	1
0	1
2.17617	0
0	1
1.84943	2
0	7
1.48244	2
0.662793	2
1.03171	1
1.27239	1
0	0
0	2
0	1
0	0
1.34803	2
0	3
0.330017	1
0.839078	4
0	2
1.07843	1
1.06473	5
0	1
0	0
0	0
1.17263	1
0	0
1.72009	2
0	2
1.35567	4
0	1
0	2
2.42468	0
0.641773	4
0.92508	6
0	1
0.4062	3
1.16816	3
0	0
0	1
1.44434	4
0	5
0	3
0	5
1.0508	3
0	1
0	2
0	6
1.14971	1
0	1
0.940507	4
0	1
0	0
0	2
0	1
0	0
0	1
1.24655	2
0	0
0	2
0	3
1.81033	0
0	4
0	3
0	1
0	4
0	3
0	0
0.726378	2
0	0
1.51385	2
0	2
0	1
0	2
0	1
0.770712	3
0	0
1.64475	2
1.35354	1
0	5
1.08989	2
0	0
0.665446	3
0	7
0.793952	6
0	0
0.776181	1
0.836364	3
0	3
0	0
1.6774	2
0.656835	1
0.944523	3
1.13725	4
0	0
1.0439	4
1.19341	5
0	0
0	1
0.785675	3
0.613616	1
1.67669	3
0	0
0	3
0	2
0	0
1.20344	1
1.05524	5
1.18863	3
0	0
2.01347	2
1.4363	2
0	3
1.45552	1
1.82658	3
0	0
0	1
1.76337	1
0	1
0	1
0.92279	3
0	3
0	0
0	2
0	2
0.997123	2
1.06848	2
0	4
0.708283	3
0	4
1.229	3
0	2
0	3
1.68201	0
0	6
0	0
0	1
0	7
1.51344	5
0	0
0	2
0	6
0	2
0	3
0.725442	3
0	4
0	2
2.28544	4
2.34677	0
0	1
0	1
1.30759	1
0	4
0	4
0	7
0	1
0	4
0	3
0	1
0	6
0	7
1.24241	2
0	1
0.881877	4
0.966577	4
0	1
1.74389	2
0.480913	7
0	0
0	3
2.76095	7
1.48139	2
0	0
1.06835	4
0.839302	5
0	0
0	2
0	4
0	2
0	4
1.36613	1
1.03332	3
1.98244	2
0	1
0	0
0.548789	4
0.7652	0
1.46161	1
1.06287	0
0	1
0	1
1.14552	1
0	7
1.61216	2
0	0
0	4
0	3
1.27036	4
0	1
0	1
1.54777	3
0.91223	1
0	2
1.29158	7
0	0
0	3
0	5
0	1
0	0
0	3
0	0
1.28814	3
0	1
0	2
1.59186	5
0	4
0	0
1.08132	6
1.27741	5
0	3
0	1
0	1
0	0
1.70963	5
0.746805	0
0	3
0	1
0	6
0	1
0	3
0.644728	6
0.827821	2
0	7
1.47071	4
0	0
0	1
0	7
0	5
0	7
0	4
0.58191	3
0	0
1.91551	2
0	0
0	1
0	3
0	2
0	1
0	1
0.712335	1
0.594332	0
0	1
2.18453	2
0.979166	0
1.39865	4
0	1
0	2
0	4
0	4
0	2
0.59223	1
0	1
1.50904	3
0	3
0	1
0	3
0.869377	2
0	0
0	1
0	3
0	6
0	1
0	7
0	1
0	0
0	3
0	2
1.68654	2
0.8154	4
0	0
0	6
0	6
0.619858	1
1.12208	1
0.431168	1
1.12954	5
1.8535	3
1.23727	4
0	4
0	0
0	6
0	0
0.892674	4
0.920012	5
0	3
0	4
0	2
0	2
0.803434	1
0.598177	1
1.46634	3
0	3
0	0
0.707604	3
0	0
0	2
1.33882	1
0.788807	2
0	4
0	2
0	2
1.38735	5
0	1
0	3
0	1
1.59253	4
0	1
0	6
0	0
0	7
0	2
0	5
0	0
1.56369	2
1.87578	5
0	5
0	7
0	2
0	4
0.924162	1
1.81548	2
1.20116	5
1.20852	3
0	3
1.60672	2
0	4
0	2
0.729173	1
0	0
0.775738	2
1.47304	6
0.717131	1
0.461125	3
0.951005	1
0	0
1.34908	2
1.77692	0
0	4
1.26431	3
0	4
0	2
0	1
0	0
0	7
0	2
0	4
0	7
0	3
0	4
0.59	2
0.995651	2
0	3
0	2
0	2
0	1
0.811417	0
1.17289	0
0.87652	2
0	0
0	2
0	7
0	3
1.42087	1
0	2

## Sheet: Figure 4
4a
in previous tab
4d
Donor	Basal	Luminal
1	3.4	0
2	8.35	2.39
3	9.21	5.36
4e
Donor	Basal	Luminal
1	6524	4265
2	5603	3291
3	7139	4660
4g
4h
Ctrl	ICN1	pDDR1	T-DDR1
1	0.53886	-0.00172	0.78527
1	0.087302	-0.0234	0.520275
1	0.076129	0.088767	0.461179
4i
4j
Ctrl	ICN1	JAG1
1	0.518879	0.740174
1	0.656688	0.82331
1	0.8775	0.516449

## Sheet: Figure 5
								5a				5b
5e								Ctrl	DDR1i	DDR1i Rel		JAG1	cluster	conditions
Donor	Ctrl	DDR1i						1.28764	0	0		0	1	DDR1i Rel
1	26.24	21.59						1.37699	0	0		0	4	DDR1i Rel
2	25.84	17.49						2.20222	0	0		0	0	DDR1i Rel
3	22.74	14.99						0	0	0		0	3	Ctrl
								0	0	1.20425		1.18911	4	DDR1i
5g								0	0	0		0	0	DDR1i
WT Ctrl	WT DDR1i	LacZ Ctrl	LacZ DDR1i	JAG1 Ctrl	JAG1 DDR1i			0	2.71104	0		0	0	DDR1i Rel
36.222	32.311	28.071	36	18.439	22.361			1.73512	2.53377	0		1.51718	1	Ctrl
61.188	35.777	34.234	36.77	35.44	38.471			0	0	0		0	4	DDR1i Rel
53.666	18.439	40.792	17.889	41.037	17.088			0	0	2.43888		0	0	DDR1i Rel
40.05	22.361	38.471	17.088	122.376	18			0	0	0		0	0	DDR1i Rel
37.947	38.053	30.067	17.205	36.715	32.558			0	0	1.98641		0	3	Ctrl
42	21.26	18.111	16	34.928	36.056			0.618828	0	0		1.47423	1	DDR1i Rel
36.056	22.091	46.043	20.881	31.305	42.755			0	0	1.60275		0	1	DDR1i
30.067	20	36	22.361	34.176	39.85			1.51718	0	1.0607		1.20425	0	DDR1i Rel
38.053	16.492	40.05	14.56	52.802	18.111			0	0	0		0	4	DDR1i Rel
14.56	27.785	44.181	18.111	21.541	38.053			0	0	0		1.11556	5	Ctrl
20.396	26	24.083	16.125	42.379	40.447			0	0	0		2.25776	7	DDR1i
54.918	22.091	39.85	26.683	32.558	32.062			0.870828	0	0		1.34058	5	Ctrl
44.721	26.077	38.471	12.649	33.526	24.413			0	1.02599	1.81677		0	1	DDR1i Rel
60.531	19.698	28.844	10.198	37.363	52.345			1.74406	0	0		0	4	DDR1i Rel
35.777	25.612	56.921	35.777	30.594	18.111			0.904807	0	0.58471		0	0	DDR1i
23.409	24.413	19.799	48.703	34.525	16.125			1.3633	0	0		1.12723	1	DDR1i Rel
26.306	21.541	26.683	18.111	12.166	18.439			0	1.60593	0		0	0	DDR1i
54	23.409	30.594	31.048	49.193	36.878			0.989629	0	0		0	3	Ctrl
48.374	26.833	34.525	16.125	22.091	48.166			0	0	0		0	2	DDR1i
32.558	12.166	36.056	12.166	40.497	54			2.32568	0.555923	0		0.742336	1	DDR1i Rel
26.833	27.203	12.806	10.198	20.396	26.077			1.08097	0	0		0	0	DDR1i Rel
49.679	24.331	29.732	12.166	20.396	22.361			1.59849	0	1.71709		0	0	DDR1i
35.384	17.889	29.12	40.447	46.174	23.409			0	0	0		0	4	DDR1i Rel
42.426	39.294	22.361	25.06	42.19	44.045			1.68598	0	0		0	0	DDR1i
38.471	28.071	34.234	16.492	34.234	51.264			1.12297	0	2.62422		0.840574	1	DDR1i
52.612	14	36.222	22.361	38.21	18			0	0	0.866651		0	0	DDR1i
48.374	60	35.777	41.231	32	46.043			0	0	0		0	1	Ctrl
12	15.232	40.447	14.142	48.703	60.531			2.92323	0	0		0	4	DDR1i Rel
29.12	23.409	24.166	22.361	42.19	14.142			2.403	0.843355	0		0	2	Ctrl
36.878	24.083	50.04	12.649	23.324	37.947			1.27778	0	1.39111		1.31891	2	Ctrl
32.558	20.1	40.2	14	33.106	29.53			2.50088	0.995113	0		0	5	Ctrl
34.928	14.56	48.374	16.125	48.332	38.833			0	0	0		1.07289	1	DDR1i
50.16	31.623	50.04	18	29.53	22.804			0	0	0		0	7	Ctrl
15.232	34.928	58.856	18	40.792	51.923			0	0	0		0.479269	3	DDR1i
16.492	16	34.059	20	52.612	39.85			1.40349	0	1.8211		2.71104	0	DDR1i
34.176	20	50.99	16.125	28.071	24.413			1.01723	0	0		0	4	DDR1i
47.074	22.091	51.225	12.649	46.043	26.306			0.76428	0	0		1.39259	3	DDR1i
42.426	20.1	31.305	18.974	32.249	26			2.4862	0	1.64492		0	5	Ctrl
50	34.234	39.294	18	46.519	32.558			0.897597	0	0		0	1	Ctrl
38.21	23.409	36.878	18.111	22.627	18.439			1.35795	0	0		2.402	2	Ctrl
31.048	17.205	32.558	17.889	36.497	56.356			0	0	0.906474		0	0	DDR1i Rel
30	31.623	40	14	32.249	25.06			1.49978	0	0		0	3	DDR1i
34	30.463	41.231	32.062	35.777	30.265			1.33262	0	0		0	1	DDR1i
20	26.077	36.77	22.361	48	79.12			0.982813	1.13716	0.720637		2.53377	0	DDR1i
39.395	26.306	16.125	26.077	30	30.265			1.68864	0	0		2.02139	3	DDR1i Rel
37.363	30.594	36.878	12.806	22.091	26.077			0	0	0		0	0	DDR1i Rel
40.447	39.598	34.928	12.649	32	58.034			0	0	2.52964		0	1	DDR1i Rel
29.12	22.091	26.077	18	12.166	30.463			0.841174	0	0		0	7	DDR1i Rel
46.861	24.739	20.881	16.125	47.413	64.405			0.643397	0	2.37282		0	2	Ctrl
36.497	18.974	37.736	26.683	22.804	70.114			1.58517	0	0		0	0	DDR1i Rel
38.21	30.529	35.384	16	18.111	32.985			0	0	0		2.43888	0	DDR1i Rel
18.868	39.85	17.088	22.361	28.636	59.933			1.14971	0	0		2.02461	1	DDR1i Rel
35.609	26.683	32.311	18.111	46.043	33.526			1.25563	0	0		0	0	DDR1i Rel
24.331	30	49.396	34.928	37.947	11.662			0.656835	0	0		1.98641	0	DDR1i Rel
28.636	24.083	38.471	21.541	54.589	65.115			1.41311	0	0		0	7	DDR1i
32.558	25.612	29.732	22.091	50	44.181			0.863585	0	0		0	6	DDR1i Rel
18.439	22.361	36.715	22.804	30.265	41.761			1.22848	0	0		0	0	DDR1i
28.284	20	17.088	34.234	41.231	40.792			0	0	0		0	6	DDR1i
34.409	13.416	21.541	35.609	39.294	18.111			0	0	0		0	7	DDR1i
45.695	14.56	52.345	40.497	42.19	34.525			0	2.16722	1.9442		0	0	DDR1i
38.833	24.083	36	16.125	38.21	42.379			1.09529	0	0		0	2	DDR1i
58.138	18	49.396	36.056	22.627	18.111			1.68273	0	0		2.13238	7	DDR1i Rel
32.558	14.422	33.526	24.083	70.114	43.863			0.712335	0.777959	1.31097		0.923888	3	DDR1i Rel
53.254	16	32	18.111	30	60.531			0	2.12003	0		0	0	DDR1i
20.1	20.591	38.21	16	32.249	25.06			0.999649	0	0		1.82023	2	DDR1i
29.732	28.284	44.045	16.125	28.284	34.928			1.44322	0	0		1.21866	2	Ctrl
25.06	23.409	47.539	24.331	37.736	30			1.78049	0	0		0	5	Ctrl
42.048	46.174	28.284	17.889	58.549	36.222			0	0	0		0	2	DDR1i
44.721	20.1	27.203	28	37.947	60.959			1.0142	0	0		0.877641	2	DDR1i
40	16.125	25.612	14.142	62.642	52.345			1.71547	0	1.7951		0	4	DDR1i
37.577	21.541	22.361	22.361	32.062	55.317			1.43986	0	0		0.894964	2	DDR1i
29.732	20	22.627	15.62	24	21.26			0	0	0		0	2	DDR1i
32.985	18.974	32.558	16.125	28.284	23.409			0	0	0		2.41257	5	Ctrl
26.683	18.111	36.878	20	44.045	17.088			1.31891	1.54418	0		0	5	Ctrl
22.804	13.416	34.525	14.142	32.249	20.1			2.402	0	0		0	3	DDR1i
28.636	26.077	30.067	18.111	35.777	53.254			0	0	0		0	0	DDR1i Rel
34.928	20.1	26.077	10	54.406	22			1.21866	0	0		0	6	DDR1i Rel
31.048	14.142	60.133	60.033	50.359	29.732			0.974519	0.888987	0		1.60275	0	DDR1i Rel
19.799	14.56	36.222	10.77	53.852	24			0	0.926276	0		0	4	DDR1i Rel
32.249	16.125	49.477	24.166	40.05	74.431			2.00439	0	0		1.93249	3	Ctrl
28.284	16	40.792	18.111	43.863	57.723			1.7776	1.40395	0		0	4	DDR1i Rel
36.878	37.577	40.792	12.649	41.617	30.463			0	0	1.17289		0	4	DDR1i
19.698	20.396	61.774	32.311	44.407	33.287			0	0	0		1.0607	0	DDR1i Rel
23.409	14.56	40.05	36.222	36.056	26.077			0	0	0		0.974519	2	Ctrl
22.091	22.361	22.804	12.806	34.525	68.731			0	0	1.47423		0	4	DDR1i Rel
36	22.361	24.083	40.05	42.19	70.456			0	0	0		0	3	DDR1i
36.497	29.12	29.12	18.439	40	68			0	0	1.12723		0	7	DDR1i Rel
27.203	22.091	24.413	36.497	32.249	66.272			1.68547	0	0.742336		0.951395	2	DDR1i
52.154	18.111	31.623	19.698	52.612	16			1.76078	0	0		0	0	DDR1i
56.921	22	26	17.088	36	56.321			1.87539	0	2.02461		0	1	DDR1i Rel
41.231	14.142	42.755	17.088	22.361	49.679			0.777641	0	0		2.16067	2	DDR1i Rel
39.446	42	42.755	18.111	15.232	60.959			2.95504	0	1.18489		0	1	DDR1i
17.088	20.1	25.298		46.519				1.92279	0	1.18428		1.18489	1	DDR1i Rel
19.799	28.284	28.844		35.44				0	0	0		0	0	DDR1i
32.249	18.111	35.777		32.249				0	0	0		0	4	DDR1i Rel
49.396	18.868	26.833		37.577				0	0	2.32484		1.11694	4	DDR1i
34.234	22.361	44.181		25.06				0	0	0		0	0	DDR1i
18.439	20	18.974		41.231				0	0	1.11322		1.3495	3	DDR1i Rel
25.06	16.125	22.804		35.44				1.94343	1.1413	0		0	4	DDR1i Rel
42.426	40.447	42.048		46.39				1.87142	0	0		0	7	DDR1i
40.05	26.683	39.85		44.407				1.25285	0	0		0.637414	4	DDR1i Rel
40.2	18.439	23.409		40.05				2.13077	0	0.784896		0	2	Ctrl
18.439	26.077	18.439		42.048				2.41234	0	0.676522		1.07049	1	DDR1i
30.067	17.088	22.804		37.947				0	0	0		0	0	DDR1i Rel
30	25.06	51.264		22.361				0.791568	0	1.01119		0	3	DDR1i Rel
32.249	17.088	47.539		54.332				0	1.13292	2.60559		0.793952	6	DDR1i
43.863	10.198	34.986		21.541				0	0	1.01566		0	0	DDR1i
30	29.12	42.048		34				0	0	0		0	3	DDR1i
31.241	20	32.311		52.802				0.908458	0	1.00418		0	1	DDR1i
37.363	36.77	30.463		40.2				1.65993	0	1.13431		0	1	Ctrl
36.715	20	36.878		27.785				0	0	0		1.90278	5	Ctrl
39.395	26.306	43.863		22.804				0	0	2.01011		2.00439	2	Ctrl
37.577	22.804	32.558		30				1.90716	0	0.542442		0	5	Ctrl
37.947	25.298	32.249		42.19				0	0	0		1.14295	3	DDR1i
30.265	22.361	42.942		28.284				2.61983	1.89842	1.31758		0	3	DDR1i
32.985	20.881	44.407		49.031				0	1.24285	1.56919		0	7	DDR1i
34.525	13.416	36.497		24.166				1.88385	0	0		0	7	DDR1i Rel
36	32	32.985		24.413				1.63077	0	1.2804		1.67363	5	Ctrl
32.249	18.974	34.525		32.062				1.49359	1.71844	1.14574		1.75581	5	Ctrl
32.802	31.623	32		43.863				2.42308	0	0		0	0	DDR1i
32	18.111	44.944		40.05				0	0	0		0	4	DDR1i
30.529	24.331	47.707		39.294				0	0	1.59425		0	6	DDR1i
32.558	27.857	39.294		36				2.39729	0	0		1.7776	2	Ctrl
23.409	26.077	42.426		24.739				0	0	0		0.870828	1	Ctrl
34.059	20	34.059		34.928				0	0	1.14421		0	2	Ctrl
26.907	14.56	47.074		38.21				0	0.78386	0		0	2	Ctrl
32.558	16.125	32.062		34.928				0.572289	0	0		0	0	DDR1i
42.802	24	36.056		44.721				0	0	0.534336		0	3	DDR1i
27.785	16.125	38		64.281				1.68684	0	0.867211		0	2	Ctrl
26.306	17.205	26.306		26				0	0	1.25821		0.921239	3	DDR1i
28.071	25.298	28.284		32.249				0	0	1.44789		0	7	DDR1i
20.1	18	39.85		45.343				1.10899	0	0		0	0	DDR1i
36.878	20.591	50.16		28.636				2.77847	2.45527	0		0	3	DDR1i
22	18.439	28.284		26.907				2.78308	0	1.14787		0	6	DDR1i
20	21.26	31.623		38.21				0	0	0		0	0	DDR1i
34.928	20	50.636		40.05				0	0	0		0	0	DDR1i Rel
34.234	26.077	46.043		47.539				0	0	1.10614		1.02599	0	DDR1i
31.623	30	22.804		30.265				2.69288	0	0.656477		0	3	DDR1i
43.909	24.413	34		27.857				0	0	1.54435		1.40985	3	DDR1i
21.541	20.591	33.526		46.043				1.27424	2.50438	0		0	5	Ctrl
17.088	34.059	29.53		50.99				0	0	1.00172		1.18428	1	DDR1i Rel
46.043	24.331	34.059		24.083				0	0	1.38278		1.28764	0	Ctrl
31.048	17.088	30.067		34.059				0	0	0		0	4	DDR1i Rel
24.331	24.413	53.852		36				0	0	1.356		0	7	DDR1i Rel
47.413	22.091	22.361		50.359				0	0	0		0	0	DDR1i
38.471		43.863		48				2.04945	0	1.32791		0	3	DDR1i
25.298		41.617		18.111				0	0	0		0	0	DDR1i
28		24.083		44.721				2.17451	0	0		0.747507	2	DDR1i
48.166		40.249		27.785				1.46942	0	1.38405		0	7	DDR1i Rel
44.181		42.19		33.287				1.56384	0	1.94651		0	2	DDR1i Rel
29.12		30		46.69				2.18034	0	0		0	1	DDR1i
38.21		24.331		34.234				1.2735	0	0		0	2	Ctrl
23.324		26.306		42.048				1.95775	0	0.565869		0	2	Ctrl
44.721		39.294		28.284				0.955216	0	0		0	4	DDR1i Rel
42.379		30.265		61.057				1.71093	0	0.886003		0	6	DDR1i Rel
29.732		44.407		31.048				0	0	1.17038		0	7	DDR1i Rel
36.878		34.928		32				0	0	1.56594		0	0	DDR1i
40.2		34.525		60.828				2.22251	0	0.531457		0	1	DDR1i Rel
58.822		40.497		34.928				0	1.23415	0		0	4	DDR1i Rel
38.833		38		44.407				1.92796	0	0.992648		0	5	Ctrl
44.181		26.833		41.231				0.843884	0	0		0	6	DDR1i
38.471		34.525		18				1.08198	0	1.39021		0	2	Ctrl
32.802		32.558		23.409				0	0	0.874804		0	6	DDR1i
26.683		38		41.183				0	0	0.844413		1.51107	3	Ctrl
32.311		23.409		53.666				1.10953	0	0		1.60593	0	DDR1i
50.636		43.681		30.594				0	0	0		0	4	DDR1i Rel
40.05				27.857				0	0	0		0	4	DDR1i Rel
25.298				22.361				1.41991	0	0.577727		0.86974	1	DDR1i
58				18.868				1.16732	1.77692	0		0	0	DDR1i
42.19				38.471				1.77203	0	0.883497		1.84284	1	DDR1i
47.539				24.413				1.97136	0.840574	0		0	0	DDR1i
38.21				28.284				0.973459	1.07289	2.10787		0	5	Ctrl
18				44.272				1.79776	0	0		0	4	DDR1i Rel
38.626				31.048				1.68828	0	0		0	1	DDR1i Rel
52.498				46.174				1.14406	1.07049	0.9911		1.68547	2	Ctrl
18.439				31.305				2.51337	0	0.384941		2.32484	1	DDR1i Rel
34.059				56.569				0	0	0		0	3	DDR1i
33.526				24.331				0	0.86974	0		1.37699	0	Ctrl
28.071				35.777				0	1.84284	0		1.76078	2	Ctrl
28.284				50.359				1.10236	0	0		2.612	2	DDR1i Rel
56.321				54.406				0	0	0.976991		0	6	DDR1i Rel
30.265				34.525				0	0.675525	2.30268		1.87539	2	Ctrl
18.868				21.633				0.997537	0	1.01141		1.48534	3	Ctrl
36.222								0	0	2.36318		0	1	DDR1i
38.471								0	0	1.69921		0	0	DDR1i Rel
44.272								1.92997	0.767884	0		2.72692	7	Ctrl
47.539								0	0	0		0	6	DDR1i Rel
41.231								0	0	0		0.555923	0	DDR1i
32.062								0	0	0		0	6	DDR1i
40.2								0	0	0		2.31821	7	DDR1i
52								2.12529	0.387053	0		0.777641	2	Ctrl
43.681								2.55176	0	0		0	1	DDR1i Rel
40.05								1.86494	0	0		0	7	DDR1i Rel
32.802								1.98822	0	0.747917		2.95504	2	Ctrl
42.19								0	0	0		0.405215	7	DDR1i Rel
54.589								0	0	0		1.11322	1	DDR1i Rel
48.662								0	0.85178	2.19156		1.92279	2	Ctrl
17.088								3.21811	0	0		0	6	DDR1i Rel
39.395								0.588784	0	1.29812		0	6	DDR1i Rel
48.083								0	0.899582	2.7949		0	4	DDR1i Rel
24.739								1.03247	0	0.951005		0	2	Ctrl
20								2.29549	2.13107	0		0.902274	3	Ctrl
42.048								1.53279	0	1.42087		0	5	Ctrl
47.707								1.05867	0	2.16067		0	5	Ctrl
30.594								0.897898	0	0		1.34529	5	Ctrl
44.407								0	0	2.612		0.772934	3	Ctrl
								2.1446	0	0		0	1	DDR1i Rel
5h								0	0	1.80061		0	2	DDR1i Rel
WT Ctrl	WT DDR1i	LacZ Ctrl	LacZ DDR1i	JAG1 Ctrl	JAG1 DDR1i			0	0	0		0	6	DDR1i Rel
1	21	0	28	2	4			0	0	1.09054		0	0	DDR1i
2	15	1	9	1	5			0	0	1.52234		0	4	DDR1i Rel
1	25	2	16	1	2			1.34803	0.826229	1.27965		0	7	DDR1i Rel
1	17	2	14	1	3			0	0.989664	1.94118		0	1	DDR1i Rel
1	20	2	14	1	6			2.15661	0.555891	0		0	6	DDR1i
2	14	1	11	1	3			0.921057	0	1.27619		1.55893	3	Ctrl
1	13	2	12	2	6			1.24655	0	0		0	0	DDR1i
5	4	1	8	1	3			2.59561	0	0		0	0	DDR1i Rel
2	3	0	1	0	4			2.05033	1.13481	1.6045		0	1	DDR1i Rel
1	13	2	6	2	3			1.12813	0	1.6517		0	4	DDR1i Rel
								0	2.00843	0.648059		3.3596	7	DDR1i Rel
								0	0	0.679004		0	6	DDR1i Rel
								0	0	0		0.784896	1	DDR1i Rel
								2.01347	2.18313	1.78843		0	2	Ctrl
								1.4363	0	0		0	0	DDR1i
								0.997123	0	2.9721		1.80061	2	DDR1i Rel
								1.57317	1.24672	0		1.32832	4	DDR1i Rel
								2.36274	0	0		1.81677	0	DDR1i Rel
								0	1.44269	0		0	0	DDR1i
								0	0	0		0	0	DDR1i
								1.80805	1.63754	1.74389		0	6	DDR1i
								1.5634	0.598177	0.869377		0	2	Ctrl
								1.85169	1.8917	0		1.54563	3	DDR1i
								0	0	1.18966		0	2	Ctrl
								0	0	2.02139		0.676522	1	DDR1i Rel
								0.866092	1.82023	0.923888		0	0	DDR1i
								1.91551	0	1.3495		0	2	Ctrl
								0	0.877641	0		0	0	DDR1i
								2.44794	0.894964	0.900449		1.94343	2	Ctrl
								0	0	1.66803		1.87142	2	Ctrl
								0	0.951395	0		0	1	DDR1i
								2.12042	0.747507	0		0.637624	3	DDR1i
								0	1.21039	1.74708		1.25285	2	Ctrl
								1.42182	0	0		0	0	DDR1i
								0	0	0.92979		0	1	DDR1i Rel
								0	0	1.8698		0	3	DDR1i
								2.24596	0.648538	0.762872		0	5	Ctrl
								0	0	0		0	4	DDR1i Rel
								0	1.40604	1.36363		2.13077	2	Ctrl
								1.2492	0	1.66339		0	1	Ctrl
								2.19421	0	1.3897		1.74406	1	Ctrl
								0	1.17176	1.45675		1.01119	1	DDR1i Rel
								0	3.49032	1.04354		0.904807	1	Ctrl
								0	0	0.770712		1.23814	5	Ctrl
								2.42656	1.96308	0		0	2	DDR1i Rel
								1.10193	1.7063	0		1.3633	1	Ctrl
								0.995651	0	1.48165		2.60559	1	DDR1i Rel
								0	0.827821	0		0.843355	0	DDR1i
								2.05655	0	0		0	3	DDR1i
								0	1.52656			1.09054	2	DDR1i Rel
								0	0			2.41234	2	Ctrl
								0	0			0	2	Ctrl
								0	0.479269			1.01566	1	DDR1i Rel
								1.93249	1.39259			0	6	DDR1i
								1.51107	0			0	0	DDR1i Rel
								1.48534	0			0	4	Ctrl
								0.902274	0			0.701449	6	DDR1i Rel
								0.772934	0			0.791568	2	Ctrl
								1.55893	1.14295			0	0	DDR1i
								0.969361	0			0	4	DDR1i
								0	0			0	4	DDR1i
								1.14801	0.921239			0	4	Ctrl
								0.832932	0			0	1	DDR1i Rel
								0	0			0	2	Ctrl
								1.43448	1.40985			0.675525	1	DDR1i
								2.17686	0			0.900449	3	DDR1i Rel
								2.10154	0			0.58471	0	DDR1i Rel
								1.07289	1.54563			0.969361	3	Ctrl
								0	0.637624			0	4	DDR1i Rel
								0	0			0	4	DDR1i Rel
								0.878984	0			0.68054	3	DDR1i
								1.10899	0.68054			0	1	Ctrl
								1.71559	1.40977			1.40977	3	DDR1i
								0	0.722159			0	6	DDR1i Rel
								1.36385	0.644083			0	2	Ctrl
								0	1.71671			0.722159	3	DDR1i
								0	0.30176			0	4	DDR1i
								1.64722	0			0.995113	0	DDR1i
								0	0			0.644083	3	DDR1i
								0	0			0	4	DDR1i Rel
								1.17789	0			0.989629	1	Ctrl
								0	0			2.18962	5	Ctrl
								0.507146	0			1.71671	3	DDR1i
								1.80289	0			0	6	DDR1i Rel
								1.34634	0			0	2	Ctrl
								1.42751	0			0	1	Ctrl
								1.60646	0			2.32568	1	Ctrl
								0	0			1.00418	1	DDR1i Rel
								0	0			0.30176	3	DDR1i
								0	1.85229			1.13431	1	DDR1i Rel
								1.30259	1.39219			1.66803	3	DDR1i Rel
								2.45042	1.08976			0	7	DDR1i
								1.98804	1.65326			0	0	DDR1i
								1.18405	0			0.908458	2	Ctrl
								0	0.874234			0	0	DDR1i Rel
								1.37126	0			1.65993	2	Ctrl
								1.11925	0			0	3	DDR1i
								1.08971	1.27783			1.08097	1	Ctrl
								0	0.993932			0	3	DDR1i
								0.839228	1.75206			0	6	DDR1i Rel
								1.50862	1.25545			0	6	DDR1i Rel
								2.20455	1.64955			1.71372	5	Ctrl
								1.48702	0			0	4	DDR1i Rel
								0.912007	1.32304			0	4	DDR1i Rel
								0	0			0	2	Ctrl
								1.54777	0.833446			2.20222	0	Ctrl
								1.71466	1.08884			0	2	Ctrl
								0	0			1.90716	2	Ctrl
								0	0			0	0	DDR1i
								0	0			0	3	Ctrl
								1.50744	0			0	0	DDR1i
								1.01186	1.10528			0	0	DDR1i
								1.34382	0.442827			0.734746	6	DDR1i
								1.11556	0			0	0	DDR1i Rel
								1.34058	1.27623			0	4	DDR1i Rel
								0	0			0	7	DDR1i
								0	0.827314			0	4	DDR1i Rel
								0	0			1.39704	4	DDR1i Rel
								2.41257	1.59865			0	0	DDR1i
								0	1.49332			0	0	DDR1i
								1.90278	0			0	4	DDR1i Rel
								0	0			0	3	DDR1i
								1.67363	0			0	3	DDR1i
								1.75581	2.45333			1.14801	3	Ctrl
								0	0			1.52234	2	DDR1i Rel
								0	1.4642			0	0	DDR1i
								0	0			0	1	DDR1i
								0	0			0.832932	3	Ctrl
								0	1.04485			0	1	DDR1i Rel
								1.34529	0.665446			1.59849	1	Ctrl
								0	1.28535			0	2	Ctrl
								1.23814	0			0	0	DDR1i
								2.18962	0.785675			0	3	DDR1i
								1.71372	0			0	5	Ctrl
								0	0			0	3	DDR1i
								1.11418	0			0	0	DDR1i
								0	0			0	0	DDR1i
								0.691004	0			0	1	Ctrl
								1.40511	0			0	3	DDR1i Rel
								2.15319	0			0	0	DDR1i
								1.37854	1.14144			0	0	DDR1i
								0.94751	0			2.61983	2	Ctrl
								1.31972	0			2.01011	1	DDR1i Rel
								1.45214	0.628795			0	2	Ctrl
								0	1.69532			0	4	DDR1i Rel
								0	0			0	7	DDR1i Rel
								2.57535	1.44407			0	4	DDR1i Rel
								1.7808	1.50904			0	0	DDR1i Rel
								0	0			0	4	DDR1i Rel
								0.730592	0			0	3	DDR1i
								1.11432	0			0	0	DDR1i Rel
								1.32771	1.72122			0.542442	1	DDR1i Rel
								2.50507	0.58191			0	0	DDR1i Rel
								0.964663	0			1.68598	1	Ctrl
								0	0.714991			1.11418	5	Ctrl
								0	0			0	0	DDR1i Rel
								2.0085	0			1.27965	2	DDR1i Rel
								0	0			0	4	DDR1i
								1.96536	0			0	3	Ctrl
								2.08718	1.75048			1.43448	3	Ctrl
								1.49506	2.25776			1.88385	2	Ctrl
								0.964965	0			1.12297	1	Ctrl
								0	0			0	1	DDR1i Rel
								0	0			0	6	DDR1i
								0	0			1.71709	0	DDR1i Rel
								0.651558	0			0	5	Ctrl
								1.92171	2.31821			1.63077	2	Ctrl
								1.15333	0			1.13716	0	DDR1i
								1.52234	0			1.31758	1	DDR1i Rel
								0	1.90765			0	3	DDR1i
								1.41896	0			1.90765	7	DDR1i
								0	0			1.49359	2	Ctrl
								2.1181	0			1.56919	1	DDR1i Rel
								1.37038	0			0	0	DDR1i
								0	2.67006			0	3	DDR1i
								0	0			0	0	DDR1i
								0	0			2.42308	2	Ctrl
								1.33923	2.13435			0	2	Ctrl
								0				0	7	DDR1i Rel
								1.35311				0	0	DDR1i Rel
								1.06473				0	3	DDR1i
								1.12125				0	2	Ctrl
								0				0	0	DDR1i
								1.92786				0	0	DDR1i
								2.06623				0	3	DDR1i
								1.55716				0	1	Ctrl
								0				0	1	DDR1i Rel
								1.83402				2.39729	2	Ctrl
								0				0	0	DDR1i Rel
								1.82731				2.62422	0	DDR1i Rel
								1.27741				0	2	Ctrl
								0				0	4	DDR1i Rel
								1.72728				0	4	DDR1i Rel
								0				0	3	DDR1i
								0.920012				0	6	DDR1i
								0				0	2	Ctrl
								1.42733				0	0	Ctrl
								0				0	0	Ctrl
								0				0	0	DDR1i
								1.73129				1.94118	2	DDR1i Rel
								0				1.2804	1	DDR1i Rel
								2.72692				0	0	DDR1i
								1.92595				1.62269	4	DDR1i Rel
								0				0	4	DDR1i
								0				0	0	DDR1i
								2.11296				0	4	DDR1i Rel
								0				0	6	DDR1i Rel
								2.43603				0	4	DDR1i Rel
								2.34124				0	2	Ctrl
								0				0.866651	0	DDR1i Rel
								0				1.14574	1	DDR1i Rel
								2.13238				0	0	DDR1i
								0				0	0	DDR1i
								0				0	6	DDR1i Rel
								0				0	0	DDR1i
								0				0	4	Ctrl
								0				0	0	DDR1i
								0				0	0	DDR1i
								0.405215				0.572289	2	Ctrl
								0				0	6	DDR1i
								3.3596				0	0	DDR1i
								0				0	2	Ctrl
								0				1.68684	2	Ctrl
								0				0	4	DDR1i Rel
								0				2.17686	3	Ctrl
								0				0	0	DDR1i Rel
								0				0	6	DDR1i Rel
								0				0	1	DDR1i
								0				0	0	DDR1i
								0				0.691004	5	Ctrl
								0				0	1	DDR1i Rel
								0				0	2	Ctrl
								0				1.40511	5	Ctrl
								1.27184				0	2	Ctrl
								0				1.10899	2	Ctrl
								2.54614				0	6	DDR1i Rel
								0				2.77847	2	Ctrl
								0				0	1	DDR1i Rel
								0				0	2	DDR1i Rel
								0				0	4	DDR1i
								0				0	0	DDR1i Rel
								0				0	4	Ctrl
								2.67257				0	0	DDR1i
								0				2.16722	0	DDR1i
								2.09902				0	0	DDR1i
								0				0	7	DDR1i Rel
								0				0	0	DDR1i
								0				0	1	Ctrl
								0				0	0	DDR1i Rel
								0				0.777959	0	DDR1i
								2.22692				1.39111	0	DDR1i Rel
								2.75129				2.78308	2	Ctrl
								0				1.85229	3	DDR1i
								2.46261				0	4	DDR1i Rel
								0				1.59425	1	DDR1i Rel
								0				2.12003	0	DDR1i
												0	1	DDR1i Rel
												0	0	DDR1i
												0	1	DDR1i
												0.720123	4	DDR1i Rel
												0	7	DDR1i Rel
												0.767884	1	DDR1i
												0	0	DDR1i
												0	1	DDR1i
												0	2	Ctrl
												0	0	DDR1i
												0	7	DDR1i
												0	6	DDR1i Rel
												0	2	Ctrl
												0	1	DDR1i
												0	6	DDR1i
												2.92323	1	Ctrl
												0	2	Ctrl
												0	7	DDR1i
												0	1	DDR1i Rel
												2.15319	5	Ctrl
												2.69288	2	Ctrl
												1.21039	2	DDR1i
												0	4	Ctrl
												0	2	Ctrl
												0	0	DDR1i
												0	4	DDR1i Rel
												0	0	DDR1i
												0	4	DDR1i Rel
												0	0	DDR1i
												0.933146	6	DDR1i Rel
												1.39219	3	DDR1i
												0	7	DDR1i Rel
												2.10154	3	Ctrl
												0	0	DDR1i
												0	0	DDR1i Rel
												0	3	DDR1i Rel
												0	0	DDR1i
												0	1	DDR1i
												1.37854	5	Ctrl
												0	6	DDR1i
												0	0	DDR1i
												1.07289	3	Ctrl
												1.27424	2	Ctrl
												1.14421	1	DDR1i Rel
												1.54418	0	DDR1i
												0	4	DDR1i
												0	4	DDR1i Rel
												0	2	Ctrl
												0	1	DDR1i
												1.08976	3	DDR1i
												0	3	Ctrl
												1.74708	3	DDR1i Rel
												0	0	DDR1i
												0	2	Ctrl
												1.65326	3	DDR1i
												0	7	DDR1i Rel
												0	3	DDR1i Rel
												0	4	DDR1i Rel
												0	2	Ctrl
												0	0	DDR1i
												0	4	DDR1i
												0	0	DDR1i
												0	3	DDR1i
												0	0	DDR1i Rel
												0	4	Ctrl
												0	2	Ctrl
												0	2	Ctrl
												0.94751	5	Ctrl
												0	3	Ctrl
												0	1	DDR1i Rel
												0	1	DDR1i Rel
												0	4	DDR1i Rel
												0	7	DDR1i Rel
												0	7	DDR1i Rel
												0.888987	0	DDR1i
												0	6	DDR1i Rel
												1.31972	5	Ctrl
												0	0	DDR1i Rel
												0	0	Ctrl
												0.534336	1	DDR1i Rel
												1.45214	5	Ctrl
												0	4	DDR1i Rel
												0	4	DDR1i Rel
												2.04945	2	Ctrl
												0.874234	3	DDR1i
												0	7	DDR1i Rel
												0.92979	3	DDR1i Rel
												0	4	DDR1i
												0	6	DDR1i Rel
												0	4	DDR1i Rel
												0	2	Ctrl
												0	5	Ctrl
												0.387053	1	DDR1i
												0.867211	1	DDR1i Rel
												2.17451	2	Ctrl
												0	0	DDR1i Rel
												0.926276	0	DDR1i
												0	3	DDR1i
												0	7	DDR1i Rel
												0	0	DDR1i
												1.8211	0	DDR1i Rel
												2.403	1	Ctrl
												1.40395	0	DDR1i
												0	6	DDR1i
												0	4	DDR1i Rel
												0	7	DDR1i Rel
												0	0	DDR1i Rel
												0	0	DDR1i Rel
												1.8698	3	DDR1i Rel
												0	6	DDR1i
												1.27778	1	Ctrl
												0	6	DDR1i Rel
												0	0	DDR1i
												0	2	DDR1i
												1.46942	2	Ctrl
												2.50088	1	Ctrl
												0	4	Ctrl
												0	4	DDR1i
												0.878984	3	Ctrl
												0	1	DDR1i
												1.64492	0	DDR1i Rel
												0	1	DDR1i
												0	0	DDR1i
												0	4	DDR1i
												0	4	DDR1i Rel
												0	0	DDR1i
												1.10899	3	Ctrl
												1.56384	2	Ctrl
												1.71559	3	Ctrl
												0	3	Ctrl
												0	0	DDR1i Rel
												0	0	DDR1i
												0	6	DDR1i
												0	0	DDR1i
												0	0	DDR1i
												1.36385	3	Ctrl
												2.18034	2	Ctrl
												0	4	DDR1i
												0	4	DDR1i
												0	1	Ctrl
												0	0	DDR1i Rel
												1.2735	2	Ctrl
												0	3	DDR1i
												1.95775	2	Ctrl
												1.27783	3	DDR1i
												0.955216	2	Ctrl
												0	4	Ctrl
												1.27619	2	DDR1i Rel
												0.993932	3	DDR1i
												0	4	DDR1i
												1.75206	3	DDR1i
												0	4	DDR1i
												0	4	DDR1i Rel
												0	0	DDR1i
												0.486375	4	DDR1i Rel
												0	4	DDR1i Rel
												1.25545	3	DDR1i
												1.71093	2	Ctrl
												1.64955	3	DDR1i
												0	0	DDR1i
												0	4	DDR1i Rel
												0	7	DDR1i Rel
												0	2	DDR1i Rel
												0	4	Ctrl
												0	5	Ctrl
												0	1	DDR1i
												2.57535	5	Ctrl
												0.630927	4	DDR1i Rel
												1.25821	1	DDR1i Rel
												0	0	Ctrl
												1.44789	1	DDR1i Rel
												0	3	DDR1i
												0	1	DDR1i
												0	1	DDR1i Rel
												0	1	DDR1i Rel
												0	2	DDR1i Rel
												0	4	DDR1i Rel
												0	4	DDR1i Rel
												0	3	Ctrl
												0	0	DDR1i
												0	2	Ctrl
												0.906474	0	DDR1i Rel
												0	1	Ctrl
												0	3	Ctrl
												1.7808	5	Ctrl
												0	6	Ctrl
												0	0	DDR1i Rel
												0	6	DDR1i Rel
												0	1	DDR1i
												0	2	Ctrl
												2.22251	2	Ctrl
												0.85178	1	DDR1i
												0	0	DDR1i
												0	1	DDR1i
												1.32304	3	DDR1i
												1.14787	1	DDR1i Rel
												0	2	Ctrl
												0	4	DDR1i Rel
												0	5	Ctrl
												0	0	DDR1i Rel
												0	2	DDR1i
												0	1	DDR1i Rel
												1.92796	2	Ctrl
												0	4	DDR1i Rel
												0	4	DDR1i
												0	4	DDR1i Rel
												0.843884	2	Ctrl
												0	6	DDR1i
												0.913659	4	DDR1i Rel
												0	0	DDR1i
												0	4	DDR1i Rel
												0	0	DDR1i
												0.730592	5	Ctrl
												1.08198	2	Ctrl
												0	6	DDR1i Rel
												0	1	DDR1i Rel
												0	4	Ctrl
												0	4	DDR1i
												1.73512	0	Ctrl
												0	2	Ctrl
												0	6	DDR1i
												0	3	DDR1i
												0	0	DDR1i
												0	4	DDR1i Rel
												1.64722	3	Ctrl
												0.762872	3	DDR1i Rel
												1.10614	1	DDR1i Rel
												0	4	Ctrl
												1.27184	7	DDR1i Rel
												0.833446	3	DDR1i
												0	4	DDR1i
												0	4	Ctrl
												0	4	DDR1i Rel
												1.11432	5	Ctrl
												0	4	DDR1i
												0	1	DDR1i
												0	6	DDR1i
												0.656477	1	DDR1i Rel
												0.720637	0	DDR1i Rel
												0	7	DDR1i
												0	2	DDR1i
												0	7	DDR1i Rel
												2.54614	7	DDR1i Rel
												0	0	DDR1i
												0.812043	6	DDR1i Rel
												1.32771	5	Ctrl
												1.54435	1	DDR1i Rel
												0	1	DDR1i Rel
												0	1	Ctrl
												0	0	DDR1i
												0	0	DDR1i Rel
												0	2	Ctrl
												1.92595	7	Ctrl
												1.10953	2	Ctrl
												0	0	DDR1i
												0.899582	1	DDR1i
												0	0	DDR1i Rel
												0	7	DDR1i
												2.52964	0	DDR1i Rel
												0	0	DDR1i
												0	0	DDR1i Rel
												0	4	DDR1i Rel
												0	4	DDR1i Rel
												1.08884	3	DDR1i
												0	3	DDR1i
												1.6045	2	DDR1i Rel
												0	6	DDR1i Rel
												2.50507	5	Ctrl
												0	3	DDR1i
												0.964663	5	Ctrl
												1.1413	0	DDR1i
												0.648538	2	DDR1i
												0	3	DDR1i
												0	7	DDR1i Rel
												0	1	DDR1i
												0	0	DDR1i
												0	3	DDR1i
												2.37282	0	DDR1i Rel
												1.00172	1	DDR1i Rel
												0	3	Ctrl
												0	2	Ctrl
												1.40349	1	Ctrl
												0	5	Ctrl
												0	3	DDR1i Rel
												0	0	DDR1i
												0	2	Ctrl
												1.38278	1	DDR1i Rel
												2.13107	1	DDR1i
												0	1	DDR1i Rel
												0	4	DDR1i Rel
												1.01723	1	Ctrl
												1.41991	2	Ctrl
												0	0	DDR1i Rel
												0	1	DDR1i
												0	4	DDR1i Rel
												0	0	DDR1i
												1.16732	2	Ctrl
												1.77203	2	Ctrl
												1.97136	2	Ctrl
												0	3	Ctrl
												0.973459	2	Ctrl
												0	0	DDR1i
												0	7	DDR1i Rel
												1.79776	2	Ctrl
												0	4	DDR1i
												0	5	Ctrl
												1.10528	3	DDR1i
												2.0085	5	Ctrl
												1.68828	2	Ctrl
												0	5	Ctrl
												0	0	DDR1i
												1.17789	3	Ctrl
												1.356	1	DDR1i Rel
												0	0	Ctrl
												1.96536	5	Ctrl
												0	3	Ctrl
												2.08718	5	Ctrl
												1.14406	2	Ctrl
												0.76428	1	Ctrl
												0	7	DDR1i Rel
												2.51337	2	Ctrl
												0	0	DDR1i
												2.67006	7	DDR1i
												0	2	Ctrl
												0.442827	3	DDR1i
												0	1	DDR1i Rel
												0	0	DDR1i Rel
												0	6	DDR1i Rel
												1.36363	3	DDR1i Rel
												0	0	DDR1i Rel
												0	6	DDR1i Rel
												0.507146	3	Ctrl
												1.58432	6	DDR1i
												1.49506	5	Ctrl
												0	2	Ctrl
												0	1	DDR1i
												1.80289	3	Ctrl
												0	7	DDR1i
												0	4	DDR1i Rel
												0	4	DDR1i Rel
												0	4	DDR1i Rel
												0.964965	5	Ctrl
												0	5	Ctrl
												0	0	DDR1i Rel
												0	5	Ctrl
												0	6	DDR1i Rel
												0.737922	6	DDR1i
												2.4862	1	Ctrl
												2.31245	4	DDR1i
												0	3	DDR1i
												0.897597	1	Ctrl
												0	4	DDR1i
												1.32791	1	DDR1i Rel
												0	4	Ctrl
												0	2	Ctrl
												1.10236	2	Ctrl
												0	2	Ctrl
												0	4	DDR1i Rel
												0	4	DDR1i
												0	5	Ctrl
												1.27623	3	DDR1i
												1.34634	3	Ctrl
												0	2	Ctrl
												0.997537	2	Ctrl
												0	0	DDR1i Rel
												0	0	DDR1i Rel
												1.13292	0	DDR1i
												1.42751	3	Ctrl
												0	1	DDR1i Rel
												0.651558	5	Ctrl
												1.6517	2	DDR1i Rel
												0	4	DDR1i
												0	0	DDR1i
												0	1	DDR1i Rel
												1.66339	3	DDR1i Rel
												1.35795	1	Ctrl
												0	3	DDR1i
												0	4	DDR1i
												0.648059	2	DDR1i Rel
												0	7	Ctrl
												0.827314	3	DDR1i
												0	6	Ctrl
												0.679004	2	DDR1i Rel
												1.92171	5	Ctrl
												0	0	DDR1i
												1.60646	3	Ctrl
												0.879025	6	DDR1i Rel
												0	4	DDR1i Rel
												0	6	DDR1i
												0	6	DDR1i Rel
												0	0	DDR1i
												0	0	DDR1i Rel
												0	1	DDR1i
												1.38405	1	DDR1i Rel
												0	7	DDR1i Rel
												0	2	Ctrl
												0	0	DDR1i Rel
												0	3	Ctrl
												0	1	Ctrl
												0	0	DDR1i
												0	2	Ctrl
												1.3897	3	DDR1i Rel
												1.92997	2	Ctrl
												0	7	Ctrl
												0	2	Ctrl
												0	0	DDR1i
												1.94651	1	DDR1i Rel
												1.15333	5	Ctrl
												1.52234	5	Ctrl
												0	3	Ctrl
												0	2	Ctrl
												0	5	Ctrl
												0	4	Ctrl
												0	1	DDR1i Rel
												1.45675	3	DDR1i Rel
												0	4	DDR1i
												0	1	DDR1i Rel
												0	3	Ctrl
												1.49978	1	Ctrl
												0	4	DDR1i Rel
												0	6	DDR1i Rel
												0	1	DDR1i
												1.30259	3	Ctrl
												0	6	DDR1i
												0	7	DDR1i Rel
												0	0	DDR1i
												0	2	Ctrl
												0	4	DDR1i Rel
												2.45042	3	Ctrl
												0	2	Ctrl
												0	3	DDR1i
												0	0	DDR1i Rel
												1.41896	5	Ctrl
												0	4	Ctrl
												0	5	Ctrl
												0	7	DDR1i Rel
												0	6	DDR1i Rel
												2.12529	2	Ctrl
												0	1	DDR1i
												2.55176	2	Ctrl
												0	4	Ctrl
												0	4	DDR1i
												0	0	DDR1i
												0	0	DDR1i Rel
												0.565869	1	DDR1i Rel
												0	0	DDR1i
												0	1	DDR1i Rel
												0	6	DDR1i Rel
												2.1181	5	Ctrl
												0	6	Ctrl
												1.89842	0	DDR1i
												1.59865	3	DDR1i
												1.9442	0	DDR1i Rel
												1.98804	3	Ctrl
												0	1	DDR1i
												0	6	DDR1i
												0	4	Ctrl
												1.86494	2	Ctrl
												1.24285	0	DDR1i
												1.37038	5	Ctrl
												1.18405	3	Ctrl
												0	6	DDR1i
												1.49332	3	DDR1i
												0.886003	1	DDR1i Rel
												1.98822	2	Ctrl
												2.11296	7	Ctrl
												0	2	Ctrl
												0	0	DDR1i
												1.17038	1	DDR1i Rel
												0	0	DDR1i
												0	2	Ctrl
												1.33262	1	Ctrl
												0	5	Ctrl
												1.56594	1	DDR1i Rel
												0	4	DDR1i Rel
												0.531457	1	DDR1i Rel
												1.71844	0	DDR1i
												0	4	DDR1i
												0	1	DDR1i Rel
												0.992648	1	DDR1i Rel
												0	4	DDR1i Rel
												0	6	DDR1i Rel
												0	2	DDR1i Rel
												0	0	DDR1i Rel
												0	2	Ctrl
												3.21811	2	Ctrl
												0.588784	2	Ctrl
												0	0	DDR1i
												0	0	DDR1i
												0	4	DDR1i
												0	1	DDR1i Rel
												1.39021	1	DDR1i Rel
												0	4	DDR1i Rel
												1.78843	2	DDR1i Rel
												0	2	DDR1i Rel
												0	0	DDR1i
												0	0	Ctrl
												2.9721	2	DDR1i Rel
												0	2	DDR1i
												0	6	DDR1i
												0	0	DDR1i
												0	4	DDR1i Rel
												0	2	Ctrl
												1.03247	2	Ctrl
												0.874804	1	DDR1i Rel
												0	5	Ctrl
												2.29549	2	Ctrl
												0.982813	1	Ctrl
												1.53279	2	Ctrl
												1.68864	1	Ctrl
												0	3	Ctrl
												0	1	Ctrl
												0	5	Ctrl
												0.844413	1	DDR1i Rel
												0	3	DDR1i
												0	1	Ctrl
												0	0	DDR1i
												0	0	DDR1i Rel
												0	3	DDR1i
												1.31097	0	DDR1i Rel
												0	7	DDR1i
												1.33923	5	Ctrl
												0	1	DDR1i
												0	3	DDR1i
												0	0	DDR1i Rel
												2.45333	3	DDR1i
												1.37126	3	Ctrl
												0	0	DDR1i
												0	3	DDR1i
												0	4	DDR1i Rel
												0.841174	1	Ctrl
												1.04354	3	DDR1i Rel
												0	4	DDR1i
												1.05867	2	Ctrl
												0.78386	0	DDR1i
												0	5	Ctrl
												1.35311	5	Ctrl
												0	0	DDR1i
												0.897898	2	Ctrl
												0	0	DDR1i Rel
												0	1	DDR1i
												0	4	Ctrl
												0	6	DDR1i Rel
												0	2	Ctrl
												0	6	DDR1i Rel
												0	0	DDR1i
												1.40604	2	DDR1i
												0	7	Ctrl
												0	6	DDR1i Rel
												0	4	DDR1i
												2.1446	2	Ctrl
												0	2	Ctrl
												1.11925	3	Ctrl
												0	1	DDR1i
												0	1	DDR1i Rel
												0	0	DDR1i
												0	1	DDR1i Rel
												0	2	Ctrl
												2.67257	7	DDR1i Rel
												0	2	Ctrl
												0	2	Ctrl
												0.643397	1	Ctrl
												0.826229	1	DDR1i
												0	0	DDR1i
												0	2	DDR1i
												0	1	DDR1i Rel
												0	0	DDR1i
												1.34803	2	Ctrl
												1.08971	3	Ctrl
												0.577727	1	DDR1i Rel
												0	4	DDR1i Rel
												0	2	Ctrl
												1.58517	1	Ctrl
												1.06473	5	Ctrl
												0.989664	1	DDR1i
												0	0	DDR1i
												2.45527	0	DDR1i
												0.555891	1	DDR1i
												0	0	DDR1i
												2.15661	2	Ctrl
												0.921057	2	Ctrl
												0	4	DDR1i Rel
												0	1	Ctrl
												0	2	DDR1i
												0	0	Ctrl
												0	4	DDR1i Rel
												0.92508	6	DDR1i Rel
												0	1	DDR1i
												0	3	Ctrl
												1.4642	3	DDR1i
												0	0	DDR1i
												0	1	DDR1i Rel
												0	4	DDR1i Rel
												1.12125	5	Ctrl
												0	3	DDR1i
												0	5	Ctrl
												0	3	DDR1i
												0	1	DDR1i
												1.17176	2	DDR1i
												0	6	DDR1i Rel
												1.14971	1	Ctrl
												0.883497	1	DDR1i Rel
												0.940507	4	DDR1i
												1.25563	1	Ctrl
												0	0	DDR1i Rel
												3.49032	2	DDR1i
												0	1	DDR1i
												0	0	DDR1i
												0	1	DDR1i Rel
												1.24655	2	Ctrl
												0	0	DDR1i Rel
												0	2	DDR1i
												0.839228	3	Ctrl
												0	0	DDR1i
												0	4	DDR1i Rel
												1.04485	3	DDR1i
												2.10787	1	DDR1i Rel
												0	4	DDR1i Rel
												1.50862	3	Ctrl
												0	0	DDR1i Rel
												0	2	DDR1i Rel
												0	0	DDR1i Rel
												2.59561	2	Ctrl
												1.96308	2	DDR1i
												0	1	DDR1i Rel
												2.05033	2	Ctrl
												1.13481	1	DDR1i
												0.770712	3	DDR1i Rel
												0	0	DDR1i
												1.12813	2	Ctrl
												0	1	DDR1i
												1.92786	5	Ctrl
												0	2	Ctrl
												0	0	DDR1i
												0.665446	3	DDR1i
												0	7	DDR1i Rel
												0.793952	6	DDR1i Rel
												1.7951	0	DDR1i Rel
												0	1	DDR1i Rel
												1.28535	3	DDR1i
												0	3	DDR1i
												2.50438	0	DDR1i
												0	2	Ctrl
												0.656835	1	Ctrl
												0	3	DDR1i Rel
												0.722268	4	DDR1i Rel
												0	0	DDR1i
												0	4	DDR1i Rel
												2.06623	5	Ctrl
												0	0	DDR1i
												2.00843	1	DDR1i
												0.785675	3	DDR1i
												0.9911	1	DDR1i Rel
												0	3	DDR1i
												0	0	DDR1i
												2.20455	3	Ctrl
												0	2	Ctrl
												0	0	DDR1i
												1.41311	1	Ctrl
												1.55716	5	Ctrl
												1.48702	3	Ctrl
												0	0	DDR1i
												2.01347	2	Ctrl
												1.4363	2	Ctrl
												0	3	DDR1i Rel
												0.384941	1	DDR1i Rel
												0.912007	3	Ctrl
												0	0	DDR1i Rel
												0.863585	1	Ctrl
												1.22848	1	Ctrl
												0	1	DDR1i Rel
												0	1	DDR1i
												0	3	DDR1i
												0	3	DDR1i
												0	0	DDR1i
												0	2	DDR1i Rel
												0	2	DDR1i Rel
												0.997123	2	Ctrl
												1.57317	2	Ctrl
												0	4	Ctrl
												0	3	DDR1i
												0	4	DDR1i Rel
												0	3	DDR1i
												2.36274	2	Ctrl
												0	3	DDR1i
												0	0	DDR1i
												0	6	DDR1i Rel
												0	0	DDR1i
												0	1	Ctrl
												2.43603	7	Ctrl
												0	5	Ctrl
												0	0	DDR1i Rel
												0	2	Ctrl
												0	6	DDR1i
												1.7063	2	DDR1i
												0	3	DDR1i
												1.14144	3	DDR1i
												0	4	DDR1i
												0	2	Ctrl
												0	4	DDR1i
												0	0	Ctrl
												0	1	DDR1i
												0	1	Ctrl
												0	1	DDR1i Rel
												0	4	DDR1i
												0	4	Ctrl
												2.34124	7	Ctrl
												0	1	Ctrl
												1.16885	4	DDR1i Rel
												1.48165	3	DDR1i Rel
												0	1	DDR1i Rel
												0	6	Ctrl
												2.09902	7	DDR1i Rel
												0	2	DDR1i Rel
												2.18313	1	DDR1i
												0	4	DDR1i Rel
												0	4	DDR1i Rel
												1.09529	1	Ctrl
												1.74389	2	DDR1i Rel
												0	7	DDR1i Rel
												0	0	DDR1i
												0	3	DDR1i Rel
												0	7	DDR1i Rel
												1.80805	2	Ctrl
												0	0	DDR1i
												0	4	DDR1i Rel
												1.83402	5	Ctrl
												0	0	DDR1i
												1.5634	2	Ctrl
												0	4	DDR1i
												1.85169	2	Ctrl
												0	4	DDR1i Rel
												1.68273	1	Ctrl
												0	3	DDR1i Rel
												0	2	Ctrl
												0	1	DDR1i Rel
												0	0	DDR1i Rel
												0	4	DDR1i Rel
												0	0	DDR1i Rel
												0.976991	1	DDR1i Rel
												0	0	DDR1i Rel
												2.30268	1	DDR1i Rel
												0	1	DDR1i
												0	1	DDR1i
												0	7	DDR1i Rel
												0	2	Ctrl
												0	0	DDR1i Rel
												0	4	DDR1i Rel
												0	3	Ctrl
												0	4	DDR1i
												1.01141	1	DDR1i Rel
												2.36318	1	DDR1i Rel
												1.54777	3	Ctrl
												1.69921	1	DDR1i Rel
												0	2	DDR1i
												0	7	DDR1i Rel
												0	0	DDR1i
												0	3	DDR1i
												0	5	Ctrl
												0	1	DDR1i Rel
												0	0	DDR1i
												0	3	DDR1i
												0	0	DDR1i
												0.628795	3	DDR1i
												0	1	DDR1i Rel
												0.866092	2	Ctrl
												1.82731	5	Ctrl
												0	4	DDR1i Rel
												0	0	DDR1i Rel
												0	6	DDR1i
												1.27741	5	Ctrl
												1.71466	3	Ctrl
												0	1	DDR1i Rel
												0	1	DDR1i Rel
												0	0	DDR1i
												0	5	Ctrl
												0	0	DDR1i
												1.69532	3	DDR1i
												1.24672	1	DDR1i
												0	6	DDR1i Rel
												0	1	DDR1i Rel
												0	3	Ctrl
												0	6	DDR1i Rel
												0.827821	2	DDR1i
												0	7	DDR1i Rel
												0	4	DDR1i Rel
												0.618828	0	Ctrl
												0	1	DDR1i
												2.22692	7	DDR1i Rel
												1.72728	5	Ctrl
												2.75129	7	DDR1i Rel
												0	4	DDR1i Rel
												0	3	DDR1i
												0	0	DDR1i
												1.91551	2	Ctrl
												0	0	DDR1i
												0	1	DDR1i Rel
												1.44407	3	DDR1i
												0	2	Ctrl
												0	1	DDR1i Rel
												0	1	DDR1i Rel
												0.712335	1	Ctrl
												1.23415	0	DDR1i
												0.747917	1	DDR1i Rel
												0	2	DDR1i
												0	0	DDR1i Rel
												0	4	Ctrl
												0	1	DDR1i Rel
												2.44794	2	Ctrl
												0	4	DDR1i Rel
												0	4	DDR1i Rel
												0	2	Ctrl
												1.44269	1	DDR1i
												0	1	DDR1i Rel
												1.50904	3	DDR1i
												0	3	DDR1i
												2.19156	1	DDR1i Rel
												0	3	DDR1i
												0.869377	2	DDR1i Rel
												0	0	DDR1i
												0	1	Ctrl
												0	3	DDR1i
												0	6	DDR1i
												0	1	DDR1i Rel
												0	7	DDR1i Rel
												0	1	DDR1i
												0	0	DDR1i Rel
												1.72122	3	DDR1i
												0	2	Ctrl
												2.12042	2	Ctrl
												0	4	DDR1i
												0	0	DDR1i
												0	6	DDR1i Rel
												0	6	DDR1i Rel
												0.999649	1	Ctrl
												1.63754	1	DDR1i
												1.44322	1	Ctrl
												0	5	Ctrl
												0	3	Ctrl
												0	4	DDR1i Rel
												0	4	DDR1i Rel
												0	0	DDR1i
												0	6	DDR1i Rel
												0	0	DDR1i
												0	4	DDR1i
												0.920012	5	Ctrl
												0.58191	3	DDR1i
												0	4	Ctrl
												0	2	Ctrl
												1.42182	2	Ctrl
												1.78049	1	Ctrl
												0.598177	1	DDR1i
												0	3	DDR1i
												0.714991	3	DDR1i
												0	0	DDR1i
												0	3	DDR1i
												0	0	DDR1i Rel
												0	2	Ctrl
												0	1	Ctrl
												1.52656	2	DDR1i
												0	4	DDR1i
												0	2	Ctrl
												2.24596	2	Ctrl
												0	5	Ctrl
												1.0142	1	Ctrl
												0	3	DDR1i
												1.29812	1	DDR1i Rel
												0	4	DDR1i
												2.7949	1	DDR1i Rel
												0.966072	6	DDR1i Rel
												0	0	DDR1i
												2.46261	7	DDR1i Rel
												0	2	Ctrl
												1.42733	5	Ctrl
												0	0	DDR1i
												0	2	Ctrl
												0	5	Ctrl
												0	5	Ctrl
												0	7	DDR1i Rel
												1.2492	2	Ctrl
												0	4	DDR1i Rel
												1.71547	1	Ctrl
												0	2	DDR1i Rel
												1.73129	5	Ctrl
												0	3	DDR1i
												0	3	Ctrl
												2.19421	2	Ctrl
												0	4	DDR1i
												0	2	DDR1i
												1.43986	1	Ctrl
												0	0	DDR1i
												0	2	Ctrl
												0	6	DDR1i Rel
												0	1	Ctrl
												1.50744	3	Ctrl
												0.951005	1	DDR1i Rel
												0	0	DDR1i
												0	2	Ctrl
												1.77692	0	DDR1i
												0	4	DDR1i Rel
												0	3	DDR1i
												0	4	DDR1i Rel
												0	2	Ctrl
												1.8917	1	DDR1i
												0	0	Ctrl
												2.13435	7	DDR1i
												2.42656	2	Ctrl
												0.872771	4	DDR1i Rel
												0	7	DDR1i Rel
												1.01186	3	Ctrl
												0	4	DDR1i Rel
												1.10193	2	Ctrl
												0.995651	2	Ctrl
												1.75048	3	DDR1i
												1.18966	2	DDR1i Rel
												0	2	Ctrl
												0	1	DDR1i Rel
												0	0	DDR1i Rel
												1.17289	0	DDR1i Rel
												0	2	DDR1i
												0	0	DDR1i Rel
												2.05655	2	Ctrl
												0	7	Ctrl
												1.34382	3	Ctrl
												1.42087	1	DDR1i Rel
												0	2	Ctrl

## Sheet: Supplementary Fig. 1
s1b
gel#	Ctrl	DDR1i
1	1.45	1.02
2	1.27	0.76
3	1.32	0.55
4	1.11	0.64
s1c
	Ctrl			DDR1i
Low	36.7	15.4	28.9	9.4	13.2	14.3	12
Medium	37.7	47.5	31	36.6	37.7	45	38.4
High	25.5	37.1	40.1	54	49	40.7	49.6
s1d
	Ctrl				DDR1i
G0/G1	88.1	88.2	88.2	87.4	82.1	81.4	79.4	79.6
S	2.11	1.72	2.38	2.12	4.4	4.74	5.56	5.38
G2/M	8.06	8.84	7.81	9.35	12.3	12.4	13.1	13.2
s1e
	Ctrl			DDR1i
Dead	17.5	30.1	38.8	22.4	21.7	29.4	34.8
Live	56	48	35.6	60.9	61.1	51.4	45.9
Apoptotic	19.7	17.5	21.4	10.4	11.7	16.9	17

## Sheet: Supplementary Fig. 3
s3d
Ctrl	GSI
0.2353	0.0144

## Sheet: Supplementary Fig. 4
JAG2	conditions		DLL1	conditions		DLL3	conditions		DLL4	conditions
0	DDR1i Rel		0	DDR1i Rel		0	DDR1i Rel		0	DDR1i Rel
0	DDR1i Rel		0	DDR1i Rel		0	DDR1i Rel		0	DDR1i Rel
0	DDR1i Rel		0	DDR1i Rel		0	DDR1i Rel		0	DDR1i Rel
0	DDR1i Rel		1.67598	DDR1i Rel		0	DDR1i Rel		0	DDR1i Rel
0	Ctrl		0	Ctrl		0	Ctrl		0	Ctrl
0	DDR1i		0	DDR1i		0	DDR1i		0	DDR1i
0	DDR1i		0	DDR1i		0	DDR1i		0	DDR1i
0	DDR1i Rel		0	DDR1i Rel		0	DDR1i Rel		0	DDR1i Rel
0	Ctrl		0	Ctrl		0	Ctrl		0	Ctrl
0	DDR1i Rel		0	DDR1i Rel		0	DDR1i Rel		0	DDR1i Rel
1.12447	DDR1i Rel		0	DDR1i Rel		0	DDR1i Rel		0	DDR1i Rel
0	DDR1i Rel		0	DDR1i Rel		0	DDR1i Rel		0	DDR1i Rel
0	Ctrl		0	Ctrl		0	Ctrl		0	Ctrl
0	DDR1i Rel		0.39278	DDR1i Rel		0	DDR1i Rel		0	DDR1i Rel
0	DDR1i		0	DDR1i		0	DDR1i		0	DDR1i
0	DDR1i Rel		0	DDR1i Rel		0	DDR1i Rel		0	DDR1i Rel
0	DDR1i Rel		0	DDR1i Rel		0	DDR1i Rel		0	DDR1i Rel
0	Ctrl		0	Ctrl		0	Ctrl		0	Ctrl
0	DDR1i		0	DDR1i		0	DDR1i		0	DDR1i
0	Ctrl		0	Ctrl		0	Ctrl		0	Ctrl
0.895535	DDR1i Rel		0	DDR1i Rel		0	DDR1i Rel		0	DDR1i Rel
0	DDR1i Rel		0.932211	DDR1i Rel		0	DDR1i Rel		0	DDR1i Rel
0	DDR1i		0	DDR1i		0	DDR1i		0	DDR1i
0	DDR1i Rel		0	DDR1i Rel		0	DDR1i Rel		0	DDR1i Rel
0	DDR1i		0	DDR1i		0	DDR1i		0	DDR1i
0	Ctrl		0	Ctrl		0	Ctrl		0	Ctrl
0	DDR1i		0	DDR1i		0	DDR1i		0	DDR1i
0	DDR1i Rel		0.742336	DDR1i Rel		0	DDR1i Rel		0	DDR1i Rel
0	DDR1i Rel		0	DDR1i Rel		0	DDR1i Rel		0	DDR1i Rel
0	DDR1i		2.35192	DDR1i		0	DDR1i		0	DDR1i
0	DDR1i Rel		0	DDR1i Rel		0	DDR1i Rel		0	DDR1i Rel
0	DDR1i		0	DDR1i		0	DDR1i		0	DDR1i
0	DDR1i Rel		0	DDR1i Rel		0	DDR1i Rel		0	DDR1i Rel
0	DDR1i		0	DDR1i		0	DDR1i		0	DDR1i
0	DDR1i		0	DDR1i		0	DDR1i		0	DDR1i
0	Ctrl		0	Ctrl		0	Ctrl		0	Ctrl
0	DDR1i Rel		0	DDR1i Rel		0	DDR1i Rel		0	DDR1i Rel
1.54168	Ctrl		0	Ctrl		0	Ctrl		0	Ctrl
0	Ctrl		0	Ctrl		0	Ctrl		0	Ctrl
0	DDR1i		0	DDR1i		0	DDR1i		0	DDR1i
0	Ctrl		0	Ctrl		0	Ctrl		0	Ctrl
0	DDR1i		0	DDR1i		0	DDR1i		0	DDR1i
0	Ctrl		2.26701	Ctrl		0	Ctrl		0	Ctrl
0	DDR1i		0	DDR1i		0	DDR1i		0	DDR1i
0	DDR1i		0	DDR1i		0	DDR1i		0	DDR1i
0	DDR1i Rel		0	DDR1i Rel		0	DDR1i Rel		0	DDR1i Rel
0	DDR1i		0	DDR1i		0	DDR1i		0	DDR1i
0	DDR1i		0.92133	DDR1i		0	DDR1i		0	DDR1i
0	Ctrl		0	Ctrl		0	Ctrl		0	Ctrl
0	Ctrl		0	Ctrl		0	Ctrl		0	Ctrl
0	Ctrl		0	Ctrl		0	Ctrl		0	Ctrl
0	DDR1i Rel		0	DDR1i Rel		0	DDR1i Rel		0	DDR1i Rel
0	DDR1i		0	DDR1i		0	DDR1i		0	DDR1i
0	DDR1i		0	DDR1i		0	DDR1i		0	DDR1i
0	DDR1i		0	DDR1i		0	DDR1i		0	DDR1i
0	DDR1i Rel		0	DDR1i Rel		0	DDR1i Rel		0	DDR1i Rel
0	DDR1i Rel		0	DDR1i Rel		0	DDR1i Rel		0	DDR1i Rel
0	DDR1i Rel		1.34466	DDR1i Rel		0	DDR1i Rel		0	DDR1i Rel
0	Ctrl		0	Ctrl		0	Ctrl		0	Ctrl
0	DDR1i Rel		0	DDR1i Rel		0	DDR1i Rel		0	DDR1i Rel
0	Ctrl		0	Ctrl		0	Ctrl		0	Ctrl
0	DDR1i Rel		0	DDR1i Rel		0	DDR1i Rel		0	DDR1i Rel
0	DDR1i Rel		0	DDR1i Rel		0	DDR1i Rel		0	DDR1i Rel
0	DDR1i Rel		0	DDR1i Rel		0	DDR1i Rel		0	DDR1i Rel
0	DDR1i Rel		0	DDR1i Rel		0	DDR1i Rel		0	DDR1i Rel
0	DDR1i Rel		0	DDR1i Rel		0	DDR1i Rel		0	DDR1i Rel
1.98641	DDR1i Rel		0	DDR1i Rel		0	DDR1i Rel		0	DDR1i Rel
0	DDR1i		0	DDR1i		0	DDR1i		0	DDR1i
0	DDR1i Rel		0	DDR1i Rel		0	DDR1i Rel		0	DDR1i Rel
0	DDR1i		0	DDR1i		0	DDR1i		0	DDR1i
0	DDR1i		0	DDR1i		0	DDR1i		0	DDR1i
0	DDR1i		0	DDR1i		0	DDR1i		0	DDR1i
0	DDR1i		0	DDR1i		0	DDR1i		0	DDR1i
0	DDR1i		0	DDR1i		0	DDR1i		0	DDR1i
0	DDR1i Rel		0	DDR1i Rel		0	DDR1i Rel		0	DDR1i Rel
0	DDR1i Rel		0	DDR1i Rel		0	DDR1i Rel		0	DDR1i Rel
0	DDR1i		0	DDR1i		0	DDR1i		0	DDR1i
0	DDR1i		0	DDR1i		0	DDR1i		0	DDR1i
0	Ctrl		0	Ctrl		0	Ctrl		0	Ctrl
0	Ctrl		0	Ctrl		0	Ctrl		0	Ctrl
0	DDR1i Rel		0	DDR1i Rel		0	DDR1i Rel		0	DDR1i Rel
0	DDR1i		0	DDR1i		0	DDR1i		0	DDR1i
0	DDR1i		0	DDR1i		0	DDR1i		0	DDR1i
0	DDR1i		0	DDR1i		0	DDR1i		0	DDR1i
0	DDR1i Rel		0	DDR1i Rel		0	DDR1i Rel		0	DDR1i Rel
0.393673	DDR1i		0	DDR1i		0	DDR1i		0	DDR1i
0	DDR1i		0	DDR1i		0	DDR1i		0	DDR1i
0	Ctrl		0	Ctrl		0	Ctrl		0	Ctrl
0	Ctrl		0	Ctrl		0	Ctrl		0	Ctrl
0	DDR1i		0	DDR1i		0	DDR1i		0	DDR1i
0	DDR1i Rel		0	DDR1i Rel		0	DDR1i Rel		0	DDR1i Rel
0	DDR1i Rel		0	DDR1i Rel		0	DDR1i Rel		0	DDR1i Rel
0	DDR1i Rel		0	DDR1i Rel		0	DDR1i Rel		0	DDR1i Rel
0	DDR1i Rel		0	DDR1i Rel		0	DDR1i Rel		0	DDR1i Rel
0	DDR1i Rel		0	DDR1i Rel		0	DDR1i Rel		0	DDR1i Rel
0	Ctrl		0	Ctrl		0	Ctrl		0	Ctrl
0	DDR1i Rel		0	DDR1i Rel		0	DDR1i Rel		0	DDR1i Rel
0	DDR1i		0	DDR1i		0	DDR1i		0	DDR1i
0	DDR1i Rel		0	DDR1i Rel		0	DDR1i Rel		0	DDR1i Rel
0.974519	Ctrl		0	Ctrl		0.974519	Ctrl		0	Ctrl
0	DDR1i Rel		0	DDR1i Rel		0	DDR1i Rel		0	DDR1i Rel
0	DDR1i		0	DDR1i		0	DDR1i		0	DDR1i
0	DDR1i Rel		0	DDR1i Rel		0	DDR1i Rel		0	DDR1i Rel
0	DDR1i		0	DDR1i		0	DDR1i		0	DDR1i
0	DDR1i		0	DDR1i		0	DDR1i		0	DDR1i
0	DDR1i Rel		0	DDR1i Rel		0	DDR1i Rel		0	DDR1i Rel
0	DDR1i Rel		0	DDR1i Rel		0	DDR1i Rel		0	DDR1i Rel
0	DDR1i Rel		0	DDR1i Rel		0	DDR1i Rel		0	DDR1i Rel
0	DDR1i		0	DDR1i		0	DDR1i		0	DDR1i
0	DDR1i Rel		0	DDR1i Rel		0.563479	DDR1i Rel		0	DDR1i Rel
0	DDR1i		0	DDR1i		0	DDR1i		0	DDR1i
0	DDR1i Rel		0	DDR1i Rel		0	DDR1i Rel		0	DDR1i Rel
0	DDR1i		0	DDR1i		0	DDR1i		0	DDR1i
0	DDR1i		0	DDR1i		0	DDR1i		0	DDR1i
0	DDR1i Rel		0	DDR1i Rel		0	DDR1i Rel		0	DDR1i Rel
0	DDR1i Rel		0	DDR1i Rel		0	DDR1i Rel		0	DDR1i Rel
2.48097	DDR1i		0	DDR1i		0	DDR1i		0	DDR1i
0	DDR1i Rel		0	DDR1i Rel		0	DDR1i Rel		0	DDR1i Rel
0	Ctrl		0	Ctrl		0	Ctrl		0	Ctrl
1.07049	DDR1i		0	DDR1i		0	DDR1i		0	DDR1i
0	DDR1i Rel		0	DDR1i Rel		0	DDR1i Rel		0	DDR1i Rel
0	DDR1i Rel		0	DDR1i Rel		0.634736	DDR1i Rel		0	DDR1i Rel
0	DDR1i		0	DDR1i		0	DDR1i		0	DDR1i
0	DDR1i		0	DDR1i		0	DDR1i		0	DDR1i
0	DDR1i		0	DDR1i		0	DDR1i		0	DDR1i
0	DDR1i		0	DDR1i		0	DDR1i		0	DDR1i
0	Ctrl		0	Ctrl		0	Ctrl		0	Ctrl
0	Ctrl		0	Ctrl		0	Ctrl		0	Ctrl
0.957584	Ctrl		0	Ctrl		0	Ctrl		0	Ctrl
0	Ctrl		0	Ctrl		0	Ctrl		0	Ctrl
0	DDR1i		0	DDR1i		0	DDR1i		0	DDR1i
0	DDR1i		0	DDR1i		0	DDR1i		0	DDR1i
0	DDR1i		0	DDR1i		0	DDR1i		0	DDR1i
0	DDR1i Rel		0	DDR1i Rel		0	DDR1i Rel		0	DDR1i Rel
0	Ctrl		0	Ctrl		0	Ctrl		0	Ctrl
0	Ctrl		0	Ctrl		0	Ctrl		0	Ctrl
0	DDR1i		0	DDR1i		0	DDR1i		0	DDR1i
0	DDR1i		0	DDR1i		0	DDR1i		0	DDR1i
0	DDR1i		0	DDR1i		0	DDR1i		0	DDR1i
1.45327	Ctrl		0.970225	Ctrl		0.970225	Ctrl		0	Ctrl
0	Ctrl		0	Ctrl		0	Ctrl		0	Ctrl
0	Ctrl		0	Ctrl		0	Ctrl		0	Ctrl
0	Ctrl		0	Ctrl		0	Ctrl		0	Ctrl
0	DDR1i		0	DDR1i		0	DDR1i		0	DDR1i
0	DDR1i		0	DDR1i		0.525116	DDR1i		0	DDR1i
0	Ctrl		0	Ctrl		0	Ctrl		0	Ctrl
0	DDR1i		0	DDR1i		0	DDR1i		0	DDR1i
0	DDR1i		0	DDR1i		0	DDR1i		0	DDR1i
0	DDR1i Rel		0	DDR1i Rel		0	DDR1i Rel		0	DDR1i Rel
0	DDR1i		0	DDR1i		0	DDR1i		0	DDR1i
0	DDR1i		0	DDR1i		0	DDR1i		0	DDR1i
0	DDR1i		0	DDR1i		0	DDR1i		0	DDR1i
0	DDR1i		0	DDR1i		0	DDR1i		0	DDR1i
0	DDR1i Rel		0	DDR1i Rel		0	DDR1i Rel		0	DDR1i Rel
0	DDR1i		0	DDR1i		0	DDR1i		0	DDR1i
0	DDR1i		0	DDR1i		0	DDR1i		0	DDR1i
0	DDR1i		0	DDR1i		0	DDR1i		0	DDR1i
0	Ctrl		0	Ctrl		0	Ctrl		0	Ctrl
0	DDR1i Rel		0	DDR1i Rel		0.449218	DDR1i Rel		0	DDR1i Rel
0	Ctrl		0	Ctrl		0	Ctrl		0	Ctrl
0	DDR1i Rel		0	DDR1i Rel		0	DDR1i Rel		0	DDR1i Rel
0	DDR1i Rel		0	DDR1i Rel		0	DDR1i Rel		0	DDR1i Rel
0	DDR1i		0	DDR1i		0	DDR1i		0	DDR1i
0	DDR1i		0	DDR1i		0	DDR1i		0	DDR1i
0	DDR1i		0	DDR1i		0	DDR1i		0	DDR1i
0	DDR1i		0	DDR1i		0	DDR1i		0	DDR1i
0.747507	DDR1i		0.747507	DDR1i		0	DDR1i		0	DDR1i
0	DDR1i Rel		0	DDR1i Rel		0	DDR1i Rel		0	DDR1i Rel
0	DDR1i Rel		0	DDR1i Rel		0	DDR1i Rel		0	DDR1i Rel
0	DDR1i		0	DDR1i		0	DDR1i		0	DDR1i
0	Ctrl		0	Ctrl		0	Ctrl		0	Ctrl
0	Ctrl		0	Ctrl		0	Ctrl		0	Ctrl
0	DDR1i Rel		0	DDR1i Rel		0	DDR1i Rel		0	DDR1i Rel
0	DDR1i Rel		0	DDR1i Rel		0	DDR1i Rel		0	DDR1i Rel
0	DDR1i Rel		0	DDR1i Rel		0	DDR1i Rel		0	DDR1i Rel
0	DDR1i		0	DDR1i		0	DDR1i		0	DDR1i
0.861015	DDR1i		0	DDR1i		0	DDR1i		0	DDR1i
0	DDR1i Rel		0	DDR1i Rel		0	DDR1i Rel		0	DDR1i Rel
0	DDR1i Rel		0	DDR1i Rel		0.590861	DDR1i Rel		0	DDR1i Rel
0	Ctrl		0	Ctrl		0	Ctrl		0	Ctrl
0	DDR1i		0	DDR1i		0	DDR1i		0	DDR1i
0	Ctrl		0	Ctrl		0	Ctrl		0	Ctrl
0	DDR1i		0	DDR1i		0	DDR1i		0	DDR1i
0.880717	Ctrl		0	Ctrl		0	Ctrl		0	Ctrl
0	DDR1i		0	DDR1i		0	DDR1i		0	DDR1i
0	DDR1i Rel		0	DDR1i Rel		0	DDR1i Rel		0	DDR1i Rel
0	DDR1i Rel		0	DDR1i Rel		0	DDR1i Rel		0	DDR1i Rel
0	DDR1i		0	DDR1i		0	DDR1i		0	DDR1i
0	DDR1i		0	DDR1i		0	DDR1i		0	DDR1i
0	DDR1i Rel		0	DDR1i Rel		0	DDR1i Rel		0	DDR1i Rel
1.01938	DDR1i		0	DDR1i		0	DDR1i		0	DDR1i
0	DDR1i		0	DDR1i		0	DDR1i		0	DDR1i
0	Ctrl		0	Ctrl		0	Ctrl		0	Ctrl
0	DDR1i Rel		0	DDR1i Rel		0	DDR1i Rel		0	DDR1i Rel
0	DDR1i Rel		0	DDR1i Rel		0	DDR1i Rel		0	DDR1i Rel
0	Ctrl		0.902186	Ctrl		0	Ctrl		0	Ctrl
0	DDR1i Rel		0	DDR1i Rel		0	DDR1i Rel		0	DDR1i Rel
0	DDR1i		0	DDR1i		0	DDR1i		0	DDR1i
0	Ctrl		0	Ctrl		0	Ctrl		0	Ctrl
1.22627	Ctrl		1.22627	Ctrl		0	Ctrl		0	Ctrl
1.65034	DDR1i Rel		0	DDR1i Rel		0	DDR1i Rel		0	DDR1i Rel
0	DDR1i Rel		0	DDR1i Rel		0	DDR1i Rel		0	DDR1i Rel
1.32486	Ctrl		0	Ctrl		0	Ctrl		0	Ctrl
0	Ctrl		0	Ctrl		0	Ctrl		0	Ctrl
0	DDR1i		0	DDR1i		0	DDR1i		0	DDR1i
0	DDR1i Rel		0	DDR1i Rel		0	DDR1i Rel		0	DDR1i Rel
0	DDR1i		0	DDR1i		0	DDR1i		0	DDR1i
0	Ctrl		0	Ctrl		0	Ctrl		0	Ctrl
0	DDR1i Rel		0	DDR1i Rel		0	DDR1i Rel		0	DDR1i Rel
0	DDR1i Rel		0	DDR1i Rel		0	DDR1i Rel		0	DDR1i Rel
0	DDR1i		0	DDR1i		0	DDR1i		0	DDR1i
0	DDR1i		0	DDR1i		0	DDR1i		0	DDR1i
0	DDR1i		0	DDR1i		0	DDR1i		0	DDR1i
0	Ctrl		0	Ctrl		0	Ctrl		0	Ctrl
0	DDR1i Rel		0	DDR1i Rel		0	DDR1i Rel		0	DDR1i Rel
0	DDR1i Rel		0	DDR1i Rel		0	DDR1i Rel		0	DDR1i Rel
0	Ctrl		0	Ctrl		0	Ctrl		0	Ctrl
0	DDR1i Rel		0	DDR1i Rel		0.692772	DDR1i Rel		0	DDR1i Rel
0.519618	DDR1i Rel		0.519618	DDR1i Rel		0	DDR1i Rel		0	DDR1i Rel
1.58787	Ctrl		0	Ctrl		0	Ctrl		0	Ctrl
0	DDR1i Rel		0	DDR1i Rel		0	DDR1i Rel		0	DDR1i Rel
0	DDR1i Rel		0	DDR1i Rel		0	DDR1i Rel		0	DDR1i Rel
0	DDR1i Rel		0	DDR1i Rel		0	DDR1i Rel		0	DDR1i Rel
1.33923	Ctrl		0	Ctrl		0	Ctrl		0	Ctrl
0	DDR1i Rel		0	DDR1i Rel		0	DDR1i Rel		0	DDR1i Rel
0	DDR1i		2.36463	DDR1i		0	DDR1i		0	DDR1i
0	Ctrl		0	Ctrl		0	Ctrl		0	Ctrl
0	Ctrl		0	Ctrl		0	Ctrl		0	Ctrl
0	Ctrl		0	Ctrl		0	Ctrl		0	Ctrl
0	Ctrl		0	Ctrl		0	Ctrl		0	Ctrl
0	Ctrl		0	Ctrl		0	Ctrl		0	Ctrl
0	Ctrl		0	Ctrl		0	Ctrl		0	Ctrl
0.536243	DDR1i Rel		0	DDR1i Rel		0.536243	DDR1i Rel		0	DDR1i Rel
0	DDR1i Rel		0.983022	DDR1i Rel		0	DDR1i Rel		0	DDR1i Rel
0	DDR1i Rel		0	DDR1i Rel		0	DDR1i Rel		0	DDR1i Rel
0	DDR1i		0	DDR1i		0	DDR1i		0	DDR1i
0	DDR1i Rel		0	DDR1i Rel		0	DDR1i Rel		0	DDR1i Rel
0	DDR1i Rel		0	DDR1i Rel		0	DDR1i Rel		0	DDR1i Rel
0	DDR1i Rel		0	DDR1i Rel		0	DDR1i Rel		0	DDR1i Rel
0	DDR1i		0	DDR1i		0	DDR1i		0	DDR1i
0	Ctrl		0	Ctrl		0	Ctrl		0	Ctrl
0	DDR1i		0	DDR1i		0	DDR1i		0	DDR1i
0	DDR1i Rel		0	DDR1i Rel		0	DDR1i Rel		0	DDR1i Rel
0	DDR1i Rel		0	DDR1i Rel		0.582887	DDR1i Rel		0	DDR1i Rel
0	DDR1i Rel		0	DDR1i Rel		0	DDR1i Rel		0	DDR1i Rel
0	DDR1i Rel		0	DDR1i Rel		0	DDR1i Rel		0	DDR1i Rel
0	DDR1i Rel		0	DDR1i Rel		0	DDR1i Rel		0	DDR1i Rel
0	DDR1i Rel		0.57711	DDR1i Rel		0	DDR1i Rel		0	DDR1i Rel
0	DDR1i Rel		0.467557	DDR1i Rel		0	DDR1i Rel		0	DDR1i Rel
0	Ctrl		0	Ctrl		0	Ctrl		0	Ctrl
0	DDR1i		0	DDR1i		0	DDR1i		0	DDR1i
0	DDR1i Rel		0	DDR1i Rel		0.752814	DDR1i Rel		0	DDR1i Rel
0	DDR1i Rel		0	DDR1i Rel		0	DDR1i Rel		0	DDR1i Rel
0	DDR1i Rel		0	DDR1i Rel		0	DDR1i Rel		0	DDR1i Rel
0	DDR1i		0	DDR1i		0	DDR1i		0	DDR1i
0	DDR1i		0	DDR1i		0	DDR1i		0	DDR1i
0	DDR1i		0	DDR1i		0	DDR1i		0	DDR1i
0	Ctrl		0	Ctrl		0	Ctrl		0	Ctrl
0	DDR1i		0	DDR1i		0	DDR1i		0	DDR1i
0	Ctrl		0	Ctrl		0	Ctrl		0	Ctrl
0	DDR1i Rel		0	DDR1i Rel		0	DDR1i Rel		0	DDR1i Rel
2.16517	DDR1i		0	DDR1i		0	DDR1i		0	DDR1i
0	Ctrl		0	Ctrl		0	Ctrl		0	Ctrl
0	DDR1i		0	DDR1i		0	DDR1i		0	DDR1i
0	Ctrl		1.38412	Ctrl		0	Ctrl		0	Ctrl
0	Ctrl		0	Ctrl		0	Ctrl		0	Ctrl
0	DDR1i		0	DDR1i		0	DDR1i		0	DDR1i
0	DDR1i		0.637624	DDR1i		0	DDR1i		0	DDR1i
0.811	Ctrl		0	Ctrl		0	Ctrl		0	Ctrl
0	DDR1i		0	DDR1i		0	DDR1i		0	DDR1i
0	DDR1i Rel		0	DDR1i Rel		0	DDR1i Rel		0	DDR1i Rel
0	DDR1i		0	DDR1i		0	DDR1i		0	DDR1i
0	Ctrl		0	Ctrl		0.818717	Ctrl		0	Ctrl
0	DDR1i Rel		0	DDR1i Rel		0	DDR1i Rel		0	DDR1i Rel
0	Ctrl		0	Ctrl		0	Ctrl		0	Ctrl
0	Ctrl		0	Ctrl		0	Ctrl		0	Ctrl
0.664804	Ctrl		0	Ctrl		0	Ctrl		0	Ctrl
0	DDR1i Rel		0	DDR1i Rel		0	DDR1i Rel		0	DDR1i Rel
0	Ctrl		0	Ctrl		0	Ctrl		0	Ctrl
0	Ctrl		0	Ctrl		0	Ctrl		0	Ctrl
1.27239	DDR1i Rel		0	DDR1i Rel		0	DDR1i Rel		0	DDR1i Rel
0	Ctrl		0	Ctrl		0	Ctrl		0	Ctrl
0	DDR1i Rel		0	DDR1i Rel		0	DDR1i Rel		0	DDR1i Rel
0	DDR1i		0	DDR1i		0	DDR1i		0	DDR1i
0	DDR1i		0	DDR1i		0	DDR1i		0	DDR1i
0	DDR1i		0	DDR1i		0	DDR1i		0	DDR1i
0	DDR1i Rel		0	DDR1i Rel		0	DDR1i Rel		0	DDR1i Rel
0	Ctrl		0	Ctrl		0	Ctrl		0	Ctrl
0	Ctrl		0	Ctrl		0	Ctrl		0	Ctrl
0	DDR1i Rel		0	DDR1i Rel		0	DDR1i Rel		0	DDR1i Rel
0	DDR1i		0	DDR1i		0	DDR1i		0	DDR1i
1.19743	DDR1i Rel		0.768163	DDR1i Rel		0	DDR1i Rel		0	DDR1i Rel
0	DDR1i		0	DDR1i		0	DDR1i		0	DDR1i
0	Ctrl		0	Ctrl		0	Ctrl		0	Ctrl
0	DDR1i Rel		0	DDR1i Rel		0	DDR1i Rel		0	DDR1i Rel
0	Ctrl		0.791568	Ctrl		0	Ctrl		0	Ctrl
0	DDR1i		0	DDR1i		0	DDR1i		0	DDR1i
0	DDR1i		0	DDR1i		0	DDR1i		0	DDR1i
0	DDR1i		0	DDR1i		0	DDR1i		0	DDR1i
0	Ctrl		0	Ctrl		0	Ctrl		0	Ctrl
0	DDR1i Rel		0	DDR1i Rel		0	DDR1i Rel		0	DDR1i Rel
0	Ctrl		0	Ctrl		0	Ctrl		0	Ctrl
0	DDR1i		0	DDR1i		0.27891	DDR1i		0	DDR1i
0	DDR1i Rel		0	DDR1i Rel		0	DDR1i Rel		0	DDR1i Rel
0	DDR1i Rel		0	DDR1i Rel		0	DDR1i Rel		0	DDR1i Rel
0	Ctrl		0	Ctrl		0	Ctrl		0	Ctrl
0	DDR1i Rel		0	DDR1i Rel		0	DDR1i Rel		0	DDR1i Rel
0	DDR1i Rel		0	DDR1i Rel		0	DDR1i Rel		0	DDR1i Rel
0	DDR1i		0	DDR1i		0	DDR1i		0	DDR1i
0	Ctrl		0	Ctrl		0	Ctrl		0	Ctrl
0	DDR1i		0	DDR1i		0	DDR1i		0	DDR1i
0	DDR1i Rel		0	DDR1i Rel		0	DDR1i Rel		0	DDR1i Rel
0	Ctrl		0	Ctrl		0	Ctrl		0	Ctrl
0	DDR1i		0	DDR1i		0	DDR1i		0	DDR1i
0	DDR1i		0	DDR1i		0	DDR1i		0	DDR1i
0	DDR1i		0	DDR1i		0	DDR1i		0	DDR1i
0	DDR1i		0	DDR1i		0	DDR1i		0	DDR1i
0	DDR1i Rel		0	DDR1i Rel		0	DDR1i Rel		0	DDR1i Rel
0.75463	Ctrl		0.989629	Ctrl		0	Ctrl		0	Ctrl
1.09291	Ctrl		0	Ctrl		0	Ctrl		0	Ctrl
0	DDR1i		0	DDR1i		0	DDR1i		0	DDR1i
0	DDR1i Rel		0	DDR1i Rel		0	DDR1i Rel		0	DDR1i Rel
0	Ctrl		0	Ctrl		0	Ctrl		0	Ctrl
0	Ctrl		0	Ctrl		0	Ctrl		0	Ctrl
0	Ctrl		0	Ctrl		0	Ctrl		0	Ctrl
0	DDR1i Rel		0	DDR1i Rel		0	DDR1i Rel		0	DDR1i Rel
0	DDR1i		0	DDR1i		0.30176	DDR1i		0	DDR1i
0	DDR1i Rel		0	DDR1i Rel		0	DDR1i Rel		0	DDR1i Rel
0	DDR1i Rel		0.889494	DDR1i Rel		0	DDR1i Rel		0	DDR1i Rel
0	DDR1i		0	DDR1i		0	DDR1i		0	DDR1i
0	DDR1i		0	DDR1i		0	DDR1i		0	DDR1i
0	Ctrl		0	Ctrl		0	Ctrl		0	Ctrl
0	DDR1i Rel		0	DDR1i Rel		0	DDR1i Rel		0	DDR1i Rel
0	Ctrl		0	Ctrl		0	Ctrl		0	Ctrl
0	DDR1i		0	DDR1i		0	DDR1i		0	DDR1i
0.500279	Ctrl		0	Ctrl		0	Ctrl		0	Ctrl
0	DDR1i		0	DDR1i		0	DDR1i		0	DDR1i
0	DDR1i Rel		0	DDR1i Rel		0	DDR1i Rel		0	DDR1i Rel
0	DDR1i Rel		0	DDR1i Rel		0	DDR1i Rel		0	DDR1i Rel
0	Ctrl		0	Ctrl		0	Ctrl		0	Ctrl
0	DDR1i Rel		0	DDR1i Rel		0	DDR1i Rel		0	DDR1i Rel
0	DDR1i Rel		0	DDR1i Rel		0	DDR1i Rel		0	DDR1i Rel
0	Ctrl		0	Ctrl		0	Ctrl		0	Ctrl
2.20222	Ctrl		0	Ctrl		0	Ctrl		0	Ctrl
0	Ctrl		0	Ctrl		0	Ctrl		0	Ctrl
0	Ctrl		0	Ctrl		0	Ctrl		0	Ctrl
0	DDR1i		0	DDR1i		0	DDR1i		0	DDR1i
0	Ctrl		0	Ctrl		0	Ctrl		0	Ctrl
0	DDR1i		0	DDR1i		0	DDR1i		0	DDR1i
0	DDR1i		0	DDR1i		0	DDR1i		0	DDR1i
0	DDR1i		0	DDR1i		0	DDR1i		0	DDR1i
0	DDR1i Rel		0	DDR1i Rel		0	DDR1i Rel		0	DDR1i Rel
0	DDR1i Rel		0	DDR1i Rel		0	DDR1i Rel		0	DDR1i Rel
0	DDR1i		0	DDR1i		0	DDR1i		0	DDR1i
0	DDR1i Rel		0	DDR1i Rel		0	DDR1i Rel		0	DDR1i Rel
0	DDR1i Rel		0	DDR1i Rel		0	DDR1i Rel		0	DDR1i Rel
0	DDR1i		0	DDR1i		0	DDR1i		0	DDR1i
0	DDR1i		0	DDR1i		0	DDR1i		0	DDR1i
0	DDR1i Rel		0	DDR1i Rel		0	DDR1i Rel		0	DDR1i Rel
0	DDR1i		0	DDR1i		0	DDR1i		0	DDR1i
0	DDR1i		0	DDR1i		0	DDR1i		0	DDR1i
0	Ctrl		0	Ctrl		0	Ctrl		0	Ctrl
0	DDR1i Rel		0	DDR1i Rel		0	DDR1i Rel		0	DDR1i Rel
0	DDR1i		0	DDR1i		0	DDR1i		0	DDR1i
0	DDR1i		0	DDR1i		0	DDR1i		0	DDR1i
0	Ctrl		0	Ctrl		0	Ctrl		0	Ctrl
0	DDR1i Rel		0	DDR1i Rel		0	DDR1i Rel		0	DDR1i Rel
0	Ctrl		0	Ctrl		0	Ctrl		0	Ctrl
0	Ctrl		0	Ctrl		0	Ctrl		0	Ctrl
0	DDR1i		0	DDR1i		0	DDR1i		0	DDR1i
0	DDR1i		0	DDR1i		0	DDR1i		0	DDR1i
0	DDR1i		0	DDR1i		0	DDR1i		0	DDR1i
0	Ctrl		0	Ctrl		0	Ctrl		0	Ctrl
0	DDR1i		0	DDR1i		0	DDR1i		0	DDR1i
0	DDR1i		0	DDR1i		0	DDR1i		0	DDR1i
0	DDR1i		0	DDR1i		0	DDR1i		0	DDR1i
0	Ctrl		0	Ctrl		0	Ctrl		0	Ctrl
0	DDR1i Rel		0	DDR1i Rel		0	DDR1i Rel		0	DDR1i Rel
0	DDR1i		0	DDR1i		0	DDR1i		0	DDR1i
0	DDR1i		1.97136	DDR1i		0	DDR1i		0	DDR1i
0	Ctrl		0	Ctrl		0	Ctrl		0	Ctrl
0	DDR1i Rel		0	DDR1i Rel		1.1489	DDR1i Rel		0	DDR1i Rel
0	Ctrl		0	Ctrl		0	Ctrl		0	Ctrl
0	DDR1i Rel		0	DDR1i Rel		0	DDR1i Rel		0	DDR1i Rel
0	DDR1i Rel		0	DDR1i Rel		0	DDR1i Rel		0	DDR1i Rel
0	DDR1i Rel		0	DDR1i Rel		0	DDR1i Rel		0	DDR1i Rel
0	DDR1i Rel		0	DDR1i Rel		0	DDR1i Rel		0	DDR1i Rel
0	DDR1i Rel		0	DDR1i Rel		0	DDR1i Rel		0	DDR1i Rel
0	DDR1i		0	DDR1i		0	DDR1i		0	DDR1i
0	DDR1i Rel		0	DDR1i Rel		0	DDR1i Rel		0	DDR1i Rel
0	DDR1i Rel		0	DDR1i Rel		0	DDR1i Rel		0	DDR1i Rel
0	DDR1i		0	DDR1i		0	DDR1i		0	DDR1i
0	DDR1i Rel		0	DDR1i Rel		0	DDR1i Rel		0	DDR1i Rel
0	Ctrl		0	Ctrl		0.397862	Ctrl		0	Ctrl
0	Ctrl		0	Ctrl		0	Ctrl		0	Ctrl
0	DDR1i Rel		0	DDR1i Rel		0	DDR1i Rel		0	DDR1i Rel
1.27965	DDR1i Rel		0	DDR1i Rel		0	DDR1i Rel		0	DDR1i Rel
0	Ctrl		0	Ctrl		0	Ctrl		0	Ctrl
0	DDR1i		0	DDR1i		0	DDR1i		0	DDR1i
0	Ctrl		0	Ctrl		0	Ctrl		0	Ctrl
0.955019	Ctrl		0.955019	Ctrl		0	Ctrl		0	Ctrl
0	Ctrl		0	Ctrl		0	Ctrl		0	Ctrl
0	Ctrl		0	Ctrl		0	Ctrl		0	Ctrl
0	DDR1i Rel		0	DDR1i Rel		0	DDR1i Rel		0	DDR1i Rel
0	DDR1i		0	DDR1i		0	DDR1i		0	DDR1i
0	DDR1i Rel		0	DDR1i Rel		0	DDR1i Rel		0	DDR1i Rel
0	Ctrl		0	Ctrl		0	Ctrl		0	Ctrl
0	Ctrl		0	Ctrl		0	Ctrl		0	Ctrl
0	DDR1i		0	DDR1i		0.534131	DDR1i		0	DDR1i
0	DDR1i Rel		0	DDR1i Rel		0	DDR1i Rel		0	DDR1i Rel
1.54312	DDR1i		0	DDR1i		0	DDR1i		0	DDR1i
0	DDR1i		0	DDR1i		0	DDR1i		0	DDR1i
0	Ctrl		0	Ctrl		0	Ctrl		0	Ctrl
0	DDR1i Rel		0	DDR1i Rel		0	DDR1i Rel		0	DDR1i Rel
0	DDR1i		0	DDR1i		0	DDR1i		0	DDR1i
0	DDR1i		0	DDR1i		0	DDR1i		0	DDR1i
0	DDR1i		0	DDR1i		0	DDR1i		0	DDR1i
0	Ctrl		0	Ctrl		0	Ctrl		0	Ctrl
0	Ctrl		0	Ctrl		0	Ctrl		0	Ctrl
0	DDR1i Rel		0	DDR1i Rel		0	DDR1i Rel		0	DDR1i Rel
0	DDR1i Rel		0	DDR1i Rel		0	DDR1i Rel		0	DDR1i Rel
0	DDR1i		0	DDR1i		0	DDR1i		0	DDR1i
0	Ctrl		0	Ctrl		0	Ctrl		0	Ctrl
0	DDR1i		0	DDR1i		0	DDR1i		0	DDR1i
0	DDR1i		0	DDR1i		0	DDR1i		0	DDR1i
0	DDR1i		0	DDR1i		0	DDR1i		0	DDR1i
0	Ctrl		0	Ctrl		0	Ctrl		0	Ctrl
0	DDR1i Rel		0	DDR1i Rel		0	DDR1i Rel		0	DDR1i Rel
0	Ctrl		0	Ctrl		0	Ctrl		0	Ctrl
0	DDR1i Rel		0	DDR1i Rel		0	DDR1i Rel		0	DDR1i Rel
0	DDR1i Rel		0	DDR1i Rel		0	DDR1i Rel		0	DDR1i Rel
0	Ctrl		0	Ctrl		0	Ctrl		0	Ctrl
0	DDR1i Rel		0	DDR1i Rel		0	DDR1i Rel		0	DDR1i Rel
0	DDR1i Rel		0	DDR1i Rel		0	DDR1i Rel		0	DDR1i Rel
0	DDR1i		0	DDR1i		0	DDR1i		0	DDR1i
0	DDR1i		0	DDR1i		0	DDR1i		0	DDR1i
0	Ctrl		0	Ctrl		0	Ctrl		0	Ctrl
0	Ctrl		0	Ctrl		0	Ctrl		0	Ctrl
0	DDR1i Rel		0	DDR1i Rel		0	DDR1i Rel		0	DDR1i Rel
0	Ctrl		0	Ctrl		0	Ctrl		0	Ctrl
0	DDR1i		0	DDR1i		0	DDR1i		0	DDR1i
0	DDR1i Rel		0	DDR1i Rel		0	DDR1i Rel		0	DDR1i Rel
0	DDR1i Rel		0	DDR1i Rel		0	DDR1i Rel		0	DDR1i Rel
0	DDR1i		0	DDR1i		0	DDR1i		0	DDR1i
0	DDR1i Rel		0	DDR1i Rel		0	DDR1i Rel		0	DDR1i Rel
0	DDR1i		0	DDR1i		0	DDR1i		0	DDR1i
0	DDR1i		0	DDR1i		0	DDR1i		0	DDR1i
0	DDR1i Rel		0	DDR1i Rel		0	DDR1i Rel		0	DDR1i Rel
0	DDR1i Rel		0	DDR1i Rel		0	DDR1i Rel		0	DDR1i Rel
0	DDR1i Rel		0	DDR1i Rel		0	DDR1i Rel		0	DDR1i Rel
0	Ctrl		0	Ctrl		0	Ctrl		0	Ctrl
0.866651	DDR1i Rel		0	DDR1i Rel		0	DDR1i Rel		0	DDR1i Rel
0	DDR1i Rel		0	DDR1i Rel		0	DDR1i Rel		0	DDR1i Rel
0	DDR1i		0	DDR1i		0	DDR1i		0	DDR1i
0	DDR1i		0	DDR1i		0	DDR1i		0	DDR1i
0	DDR1i Rel		0	DDR1i Rel		0	DDR1i Rel		0	DDR1i Rel
0	DDR1i		0	DDR1i		0	DDR1i		0	DDR1i
0	Ctrl		0	Ctrl		0	Ctrl		0	Ctrl
0	DDR1i		0	DDR1i		0	DDR1i		0	DDR1i
0	DDR1i		0	DDR1i		0	DDR1i		0	DDR1i
0.572289	Ctrl		0	Ctrl		0	Ctrl		0	Ctrl
0.4048	DDR1i		0	DDR1i		0	DDR1i		0	DDR1i
0	DDR1i		0	DDR1i		0	DDR1i		0	DDR1i
0	Ctrl		0	Ctrl		0	Ctrl		0	Ctrl
0	Ctrl		0	Ctrl		0	Ctrl		0	Ctrl
0	DDR1i Rel		0	DDR1i Rel		0	DDR1i Rel		0	DDR1i Rel
0	Ctrl		0	Ctrl		0	Ctrl		0	Ctrl
0	DDR1i Rel		0	DDR1i Rel		0	DDR1i Rel		0	DDR1i Rel
0	DDR1i Rel		0	DDR1i Rel		0	DDR1i Rel		0	DDR1i Rel
0	DDR1i		0	DDR1i		0	DDR1i		0	DDR1i
0	DDR1i		0	DDR1i		0	DDR1i		0	DDR1i
0	Ctrl		0	Ctrl		0	Ctrl		0	Ctrl
0	DDR1i Rel		0	DDR1i Rel		0	DDR1i Rel		0	DDR1i Rel
0	Ctrl		0	Ctrl		0	Ctrl		0	Ctrl
0	Ctrl		0	Ctrl		0	Ctrl		0	Ctrl
0	Ctrl		0	Ctrl		0	Ctrl		0	Ctrl
0	Ctrl		0	Ctrl		0	Ctrl		0	Ctrl
0	Ctrl		0	Ctrl		0	Ctrl		0	Ctrl
0	DDR1i Rel		0	DDR1i Rel		0	DDR1i Rel		0	DDR1i Rel
0	DDR1i		0	DDR1i		0	DDR1i		0	DDR1i
0	Ctrl		0	Ctrl		0	Ctrl		0	Ctrl
0	DDR1i Rel		0	DDR1i Rel		0	DDR1i Rel		0	DDR1i Rel
0	DDR1i Rel		0	DDR1i Rel		0	DDR1i Rel		0	DDR1i Rel
0	DDR1i		0	DDR1i		0	DDR1i		0	DDR1i
0.502668	DDR1i Rel		0.502668	DDR1i Rel		0.502668	DDR1i Rel		0	DDR1i Rel
0	Ctrl		0	Ctrl		0	Ctrl		0	Ctrl
0	DDR1i		0	DDR1i		0	DDR1i		0	DDR1i
0	DDR1i		0	DDR1i		0	DDR1i		0	DDR1i
0	DDR1i		0	DDR1i		0	DDR1i		0	DDR1i
0	DDR1i Rel		0	DDR1i Rel		0	DDR1i Rel		0	DDR1i Rel
0	DDR1i		0	DDR1i		0	DDR1i		0	DDR1i
0	Ctrl		0	Ctrl		0	Ctrl		0	Ctrl
0	DDR1i Rel		0	DDR1i Rel		0	DDR1i Rel		0	DDR1i Rel
0	DDR1i		0	DDR1i		0	DDR1i		0	DDR1i
0	DDR1i Rel		0	DDR1i Rel		0	DDR1i Rel		0	DDR1i Rel
0	Ctrl		0	Ctrl		0	Ctrl		0	Ctrl
0	DDR1i		0	DDR1i		0	DDR1i		0	DDR1i
0	DDR1i Rel		0	DDR1i Rel		0	DDR1i Rel		0	DDR1i Rel
0	DDR1i Rel		0	DDR1i Rel		0	DDR1i Rel		0	DDR1i Rel
0	DDR1i		0	DDR1i		0	DDR1i		0	DDR1i
0	DDR1i Rel		0	DDR1i Rel		0.456678	DDR1i Rel		0	DDR1i Rel
0	DDR1i		0	DDR1i		0	DDR1i		0	DDR1i
0	DDR1i		0	DDR1i		0	DDR1i		0	DDR1i
0	DDR1i Rel		0	DDR1i Rel		0	DDR1i Rel		0	DDR1i Rel
0	DDR1i Rel		0	DDR1i Rel		0	DDR1i Rel		0	DDR1i Rel
0.455905	DDR1i		0	DDR1i		0	DDR1i		0	DDR1i
0	DDR1i		0	DDR1i		0	DDR1i		0	DDR1i
0	DDR1i		0	DDR1i		0	DDR1i		0	DDR1i
0	Ctrl		0	Ctrl		0	Ctrl		0	Ctrl
0	DDR1i		0	DDR1i		0	DDR1i		0	DDR1i
0	DDR1i		0	DDR1i		0	DDR1i		0	DDR1i
0	DDR1i Rel		0	DDR1i Rel		0	DDR1i Rel		0	DDR1i Rel
0	Ctrl		0	Ctrl		0	Ctrl		0	Ctrl
0	DDR1i		0	DDR1i		0	DDR1i		0	DDR1i
0	DDR1i		0	DDR1i		0	DDR1i		0	DDR1i
0	Ctrl		0	Ctrl		0	Ctrl		0	Ctrl
0	Ctrl		0	Ctrl		0	Ctrl		0	Ctrl
0	DDR1i		0	DDR1i		0	DDR1i		0	DDR1i
0	DDR1i Rel		0	DDR1i Rel		0	DDR1i Rel		0	DDR1i Rel
0	DDR1i Rel		0	DDR1i Rel		0.91054	DDR1i Rel		0	DDR1i Rel
0	Ctrl		0	Ctrl		0	Ctrl		0	Ctrl
0	Ctrl		0	Ctrl		0	Ctrl		0	Ctrl
0	DDR1i		0	DDR1i		0.579379	DDR1i		0	DDR1i
0	Ctrl		0	Ctrl		0	Ctrl		0	Ctrl
0	Ctrl		0	Ctrl		0	Ctrl		0	Ctrl
0	DDR1i		0	DDR1i		0	DDR1i		0	DDR1i
0	DDR1i Rel		0	DDR1i Rel		0	DDR1i Rel		0	DDR1i Rel
0	DDR1i		0	DDR1i		0	DDR1i		0	DDR1i
0	DDR1i Rel		0	DDR1i Rel		0	DDR1i Rel		0	DDR1i Rel
0	DDR1i		0	DDR1i		0	DDR1i		0	DDR1i
0.571684	DDR1i Rel		0	DDR1i Rel		0	DDR1i Rel		0	DDR1i Rel
0	DDR1i		0	DDR1i		0	DDR1i		0	DDR1i
0	DDR1i Rel		0	DDR1i Rel		0	DDR1i Rel		0	DDR1i Rel
0	Ctrl		0	Ctrl		0	Ctrl		0	Ctrl
0	DDR1i		2.51685	DDR1i		0	DDR1i		0	DDR1i
0	DDR1i Rel		0	DDR1i Rel		0	DDR1i Rel		0	DDR1i Rel
0	DDR1i Rel		0	DDR1i Rel		0	DDR1i Rel		0	DDR1i Rel
0	Ctrl		0	Ctrl		0	Ctrl		0	Ctrl
0	DDR1i		0	DDR1i		0	DDR1i		0	DDR1i
0.802482	DDR1i		0.802482	DDR1i		0	DDR1i		0	DDR1i
0	Ctrl		0	Ctrl		0	Ctrl		0	Ctrl
0	DDR1i		0	DDR1i		0	DDR1i		0	DDR1i
0	DDR1i		0	DDR1i		0	DDR1i		0	DDR1i
0	Ctrl		0	Ctrl		0	Ctrl		0	Ctrl
0	Ctrl		0	Ctrl		0	Ctrl		0	Ctrl
0	DDR1i Rel		0	DDR1i Rel		0	DDR1i Rel		0	DDR1i Rel
0	DDR1i		0	DDR1i		0	DDR1i		0	DDR1i
0	DDR1i		0	DDR1i		0	DDR1i		0	DDR1i
0	DDR1i Rel		0	DDR1i Rel		0	DDR1i Rel		0	DDR1i Rel
0	Ctrl		0	Ctrl		0	Ctrl		0	Ctrl
0	DDR1i		0	DDR1i		0	DDR1i		0	DDR1i
0	DDR1i		0	DDR1i		0	DDR1i		0	DDR1i
0	Ctrl		0	Ctrl		0	Ctrl		0	Ctrl
0	DDR1i Rel		0	DDR1i Rel		0	DDR1i Rel		0	DDR1i Rel
0	DDR1i		0	DDR1i		0	DDR1i		0	DDR1i
0	Ctrl		0	Ctrl		0	Ctrl		0	Ctrl
0	DDR1i		0	DDR1i		0.472144	DDR1i		0	DDR1i
0	DDR1i Rel		0	DDR1i Rel		0	DDR1i Rel		0	DDR1i Rel
0	DDR1i Rel		0	DDR1i Rel		0	DDR1i Rel		0	DDR1i Rel
0	DDR1i Rel		0	DDR1i Rel		0	DDR1i Rel		0	DDR1i Rel
0	Ctrl		0	Ctrl		0	Ctrl		0	Ctrl
0	DDR1i		0	DDR1i		0	DDR1i		0	DDR1i
0	DDR1i		0	DDR1i		0	DDR1i		0	DDR1i
1.36341	DDR1i		0	DDR1i		0	DDR1i		0	DDR1i
0	DDR1i		0	DDR1i		0	DDR1i		0	DDR1i
0	DDR1i Rel		0	DDR1i Rel		0	DDR1i Rel		0	DDR1i Rel
0	Ctrl		0	Ctrl		0	Ctrl		0	Ctrl
0	Ctrl		0	Ctrl		0	Ctrl		0	Ctrl
0	Ctrl		0	Ctrl		0	Ctrl		0	Ctrl
0	Ctrl		0	Ctrl		0	Ctrl		0	Ctrl
0	Ctrl		0	Ctrl		0	Ctrl		0	Ctrl
0	DDR1i Rel		1.31641	DDR1i Rel		0	DDR1i Rel		0	DDR1i Rel
0	DDR1i Rel		0	DDR1i Rel		0	DDR1i Rel		0	DDR1i Rel
0	DDR1i Rel		0	DDR1i Rel		0	DDR1i Rel		0	DDR1i Rel
2.59692	DDR1i Rel		0	DDR1i Rel		0	DDR1i Rel		0	DDR1i Rel
0	DDR1i Rel		0	DDR1i Rel		0	DDR1i Rel		0	DDR1i Rel
0	DDR1i		0.888987	DDR1i		0	DDR1i		0	DDR1i
0	DDR1i Rel		0	DDR1i Rel		0	DDR1i Rel		0	DDR1i Rel
0	Ctrl		0	Ctrl		0	Ctrl		0	Ctrl
0	DDR1i Rel		0	DDR1i Rel		0	DDR1i Rel		0	DDR1i Rel
0	Ctrl		0	Ctrl		0	Ctrl		0	Ctrl
0	DDR1i Rel		0	DDR1i Rel		0	DDR1i Rel		0	DDR1i Rel
0	Ctrl		0	Ctrl		0	Ctrl		0	Ctrl
0	DDR1i Rel		0	DDR1i Rel		0	DDR1i Rel		0	DDR1i Rel
0	DDR1i Rel		0	DDR1i Rel		0	DDR1i Rel		0	DDR1i Rel
0	Ctrl		0	Ctrl		0	Ctrl		0	Ctrl
0	DDR1i Rel		0	DDR1i Rel		0	DDR1i Rel		0	DDR1i Rel
0	DDR1i		0	DDR1i		0	DDR1i		0	DDR1i
0	DDR1i Rel		0	DDR1i Rel		0	DDR1i Rel		0	DDR1i Rel
0	DDR1i Rel		0	DDR1i Rel		0	DDR1i Rel		0	DDR1i Rel
0	DDR1i		0	DDR1i		0	DDR1i		0	DDR1i
0	DDR1i Rel		0	DDR1i Rel		0	DDR1i Rel		0	DDR1i Rel
0	DDR1i Rel		0	DDR1i Rel		0	DDR1i Rel		0	DDR1i Rel
0	Ctrl		0	Ctrl		0	Ctrl		0	Ctrl
0	Ctrl		0	Ctrl		0	Ctrl		0	Ctrl
0	DDR1i		0	DDR1i		0	DDR1i		0	DDR1i
0.524806	DDR1i Rel		0	DDR1i Rel		0.524806	DDR1i Rel		0	DDR1i Rel
0.939842	Ctrl		0	Ctrl		0	Ctrl		0	Ctrl
0	DDR1i Rel		0	DDR1i Rel		0	DDR1i Rel		0	DDR1i Rel
0	DDR1i		0	DDR1i		0.926276	DDR1i		0	DDR1i
0	DDR1i		0	DDR1i		0	DDR1i		0	DDR1i
0	DDR1i Rel		0	DDR1i Rel		0	DDR1i Rel		0	DDR1i Rel
0	DDR1i		0	DDR1i		0	DDR1i		0	DDR1i
0	DDR1i Rel		0	DDR1i Rel		0	DDR1i Rel		0	DDR1i Rel
0	Ctrl		0	Ctrl		0	Ctrl		0	Ctrl
1.40395	DDR1i		0	DDR1i		0	DDR1i		0	DDR1i
0	DDR1i		0	DDR1i		0	DDR1i		0	DDR1i
0	DDR1i Rel		0	DDR1i Rel		0	DDR1i Rel		0	DDR1i Rel
0	Ctrl		0	Ctrl		0	Ctrl		0	Ctrl
0	DDR1i Rel		0	DDR1i Rel		0	DDR1i Rel		0	DDR1i Rel
0	DDR1i Rel		0	DDR1i Rel		0	DDR1i Rel		0	DDR1i Rel
0	DDR1i Rel		0	DDR1i Rel		0	DDR1i Rel		0	DDR1i Rel
0	DDR1i Rel		0	DDR1i Rel		0	DDR1i Rel		0	DDR1i Rel
0	DDR1i Rel		0	DDR1i Rel		0	DDR1i Rel		0	DDR1i Rel
0	DDR1i		0	DDR1i		0	DDR1i		0	DDR1i
0	Ctrl		0	Ctrl		0	Ctrl		0	Ctrl
0	DDR1i Rel		0	DDR1i Rel		0	DDR1i Rel		0	DDR1i Rel
0	DDR1i		0	DDR1i		0	DDR1i		0	DDR1i
0	DDR1i		0	DDR1i		0	DDR1i		0	DDR1i
0	Ctrl		0	Ctrl		0	Ctrl		0	Ctrl
1.70061	Ctrl		1.70061	Ctrl		0	Ctrl		0	Ctrl
0	Ctrl		0	Ctrl		0	Ctrl		0	Ctrl
0	DDR1i		0	DDR1i		0	DDR1i		0	DDR1i
0	DDR1i Rel		0	DDR1i Rel		0	DDR1i Rel		0	DDR1i Rel
0	Ctrl		0	Ctrl		0	Ctrl		0	Ctrl
1.35567	DDR1i		0	DDR1i		0	DDR1i		0	DDR1i
0	DDR1i Rel		0	DDR1i Rel		0	DDR1i Rel		0	DDR1i Rel
0	DDR1i		0	DDR1i		0	DDR1i		0	DDR1i
0	DDR1i		0	DDR1i		0	DDR1i		0	DDR1i
0	DDR1i		0	DDR1i		0	DDR1i		0	DDR1i
0	DDR1i Rel		0	DDR1i Rel		0	DDR1i Rel		0	DDR1i Rel
0	DDR1i		0	DDR1i		0	DDR1i		0	DDR1i
0	Ctrl		0	Ctrl		0	Ctrl		0	Ctrl
0	Ctrl		0	Ctrl		0	Ctrl		0	Ctrl
0	Ctrl		0	Ctrl		0	Ctrl		0	Ctrl
0	Ctrl		0	Ctrl		0	Ctrl		0	Ctrl
0	DDR1i Rel		0	DDR1i Rel		0	DDR1i Rel		0	DDR1i Rel
0	DDR1i		0	DDR1i		0	DDR1i		0	DDR1i
0	DDR1i		0	DDR1i		0	DDR1i		0	DDR1i
0	DDR1i		0	DDR1i		0	DDR1i		0	DDR1i
0	DDR1i Rel		0	DDR1i Rel		0	DDR1i Rel		0	DDR1i Rel
0	DDR1i		0	DDR1i		0	DDR1i		0	DDR1i
0.898373	Ctrl		0	Ctrl		0	Ctrl		0	Ctrl
0	Ctrl		0	Ctrl		0	Ctrl		0	Ctrl
0	DDR1i		0	DDR1i		0	DDR1i		0	DDR1i
0	DDR1i		0	DDR1i		0	DDR1i		0	DDR1i
0	Ctrl		0	Ctrl		0	Ctrl		0	Ctrl
0	DDR1i Rel		0	DDR1i Rel		0	DDR1i Rel		0	DDR1i Rel
0	Ctrl		0	Ctrl		0	Ctrl		0	Ctrl
0	DDR1i		0	DDR1i		0	DDR1i		0	DDR1i
1.10783	Ctrl		1.10783	Ctrl		0	Ctrl		0	Ctrl
0	DDR1i		0	DDR1i		0	DDR1i		0	DDR1i
0	Ctrl		0	Ctrl		0	Ctrl		0	Ctrl
0	Ctrl		0	Ctrl		0	Ctrl		0	Ctrl
0	DDR1i Rel		0	DDR1i Rel		0	DDR1i Rel		0	DDR1i Rel
0	DDR1i		0	DDR1i		0	DDR1i		0	DDR1i
0	DDR1i		0	DDR1i		0	DDR1i		0	DDR1i
0	DDR1i		0	DDR1i		0	DDR1i		0	DDR1i
0	DDR1i		0	DDR1i		0	DDR1i		0	DDR1i
0	DDR1i Rel		0	DDR1i Rel		0	DDR1i Rel		0	DDR1i Rel
0	DDR1i		0	DDR1i		0	DDR1i		0	DDR1i
0	DDR1i Rel		0	DDR1i Rel		0	DDR1i Rel		0	DDR1i Rel
0	DDR1i Rel		0	DDR1i Rel		0	DDR1i Rel		0	DDR1i Rel
0	DDR1i Rel		0	DDR1i Rel		0	DDR1i Rel		0	DDR1i Rel
0	DDR1i		0	DDR1i		0	DDR1i		0	DDR1i
0	Ctrl		0	Ctrl		0	Ctrl		0	Ctrl
0.876111	DDR1i		0	DDR1i		0	DDR1i		0	DDR1i
0	DDR1i		0	DDR1i		0	DDR1i		0	DDR1i
0	DDR1i Rel		0	DDR1i Rel		0.555005	DDR1i Rel		0	DDR1i Rel
0	DDR1i Rel		0	DDR1i Rel		0	DDR1i Rel		0	DDR1i Rel
0	DDR1i Rel		0	DDR1i Rel		0	DDR1i Rel		0	DDR1i Rel
0	Ctrl		0	Ctrl		0	Ctrl		0	Ctrl
0	Ctrl		0	Ctrl		0	Ctrl		0	Ctrl
0	DDR1i		0	DDR1i		0	DDR1i		0	DDR1i
0	Ctrl		0	Ctrl		0	Ctrl		0	Ctrl
0	DDR1i Rel		0	DDR1i Rel		0	DDR1i Rel		0	DDR1i Rel
0	DDR1i Rel		0	DDR1i Rel		0	DDR1i Rel		0	DDR1i Rel
0	Ctrl		0	Ctrl		0	Ctrl		0	Ctrl
0	DDR1i Rel		0	DDR1i Rel		0	DDR1i Rel		0	DDR1i Rel
0.455884	DDR1i		0	DDR1i		0	DDR1i		0	DDR1i
0	DDR1i		0	DDR1i		0	DDR1i		0	DDR1i
0	DDR1i Rel		0	DDR1i Rel		0	DDR1i Rel		0	DDR1i Rel
0.830953	DDR1i Rel		0	DDR1i Rel		0	DDR1i Rel		0	DDR1i Rel
0	DDR1i Rel		0	DDR1i Rel		0	DDR1i Rel		0	DDR1i Rel
0	DDR1i Rel		0	DDR1i Rel		0	DDR1i Rel		0	DDR1i Rel
0	DDR1i Rel		0	DDR1i Rel		0	DDR1i Rel		0	DDR1i Rel
0	Ctrl		0	Ctrl		0	Ctrl		0	Ctrl
0	DDR1i		0	DDR1i		0	DDR1i		0	DDR1i
0	Ctrl		0	Ctrl		0	Ctrl		0	Ctrl
0	DDR1i Rel		0	DDR1i Rel		0	DDR1i Rel		0	DDR1i Rel
1.25743	Ctrl		0	Ctrl		0	Ctrl		0	Ctrl
0	Ctrl		0	Ctrl		0	Ctrl		0	Ctrl
0	Ctrl		0	Ctrl		0.600174	Ctrl		0	Ctrl
0	Ctrl		0	Ctrl		0	Ctrl		0	Ctrl
0	DDR1i Rel		0	DDR1i Rel		0	DDR1i Rel		0	DDR1i Rel
0	DDR1i Rel		0	DDR1i Rel		0	DDR1i Rel		0	DDR1i Rel
0.796484	DDR1i		0	DDR1i		0	DDR1i		0	DDR1i
0	Ctrl		0	Ctrl		0	Ctrl		0	Ctrl
0	Ctrl		0	Ctrl		0	Ctrl		0	Ctrl
0.85178	DDR1i		0.513965	DDR1i		0	DDR1i		0	DDR1i
0	DDR1i		0	DDR1i		0	DDR1i		0	DDR1i
0	DDR1i		0	DDR1i		0	DDR1i		0	DDR1i
0	DDR1i		0	DDR1i		0	DDR1i		0	DDR1i
0	DDR1i Rel		0	DDR1i Rel		0	DDR1i Rel		0	DDR1i Rel
0	Ctrl		0	Ctrl		0	Ctrl		0	Ctrl
0	DDR1i Rel		0	DDR1i Rel		0	DDR1i Rel		0	DDR1i Rel
0	Ctrl		0	Ctrl		0	Ctrl		0	Ctrl
0	DDR1i Rel		0	DDR1i Rel		0	DDR1i Rel		0	DDR1i Rel
0.453528	DDR1i		0	DDR1i		0	DDR1i		0	DDR1i
0	DDR1i Rel		0	DDR1i Rel		0	DDR1i Rel		0	DDR1i Rel
0	Ctrl		0	Ctrl		0	Ctrl		0	Ctrl
0	DDR1i Rel		0	DDR1i Rel		0	DDR1i Rel		0	DDR1i Rel
0	DDR1i		0	DDR1i		0	DDR1i		0	DDR1i
0	DDR1i Rel		0	DDR1i Rel		0	DDR1i Rel		0	DDR1i Rel
0	Ctrl		0	Ctrl		0	Ctrl		0	Ctrl
0	DDR1i		0	DDR1i		0	DDR1i		0	DDR1i
0	DDR1i Rel		0	DDR1i Rel		0	DDR1i Rel		0	DDR1i Rel
0	DDR1i		0	DDR1i		0	DDR1i		0	DDR1i
0	DDR1i Rel		0	DDR1i Rel		0	DDR1i Rel		0	DDR1i Rel
0	DDR1i		0	DDR1i		0	DDR1i		0	DDR1i
0	Ctrl		0	Ctrl		0	Ctrl		0	Ctrl
0	Ctrl		0	Ctrl		0.281478	Ctrl		0	Ctrl
0	DDR1i Rel		0	DDR1i Rel		0	DDR1i Rel		0	DDR1i Rel
0	DDR1i Rel		0	DDR1i Rel		0	DDR1i Rel		0	DDR1i Rel
0	Ctrl		0	Ctrl		0	Ctrl		0	Ctrl
0	DDR1i		0	DDR1i		0	DDR1i		0	DDR1i
0	DDR1i		0	DDR1i		0	DDR1i		0	DDR1i
0	Ctrl		0	Ctrl		1.20442	Ctrl		0	Ctrl
0	Ctrl		0	Ctrl		0	Ctrl		0	Ctrl
0	DDR1i		0	DDR1i		0	DDR1i		0	DDR1i
0	DDR1i		0	DDR1i		0	DDR1i		0	DDR1i
0	DDR1i		0	DDR1i		0	DDR1i		0	DDR1i
0	DDR1i Rel		0	DDR1i Rel		0	DDR1i Rel		0	DDR1i Rel
0	Ctrl		0	Ctrl		0	Ctrl		0	Ctrl
0	DDR1i Rel		0	DDR1i Rel		0	DDR1i Rel		0	DDR1i Rel
1.10614	DDR1i Rel		1.10614	DDR1i Rel		0	DDR1i Rel		0	DDR1i Rel
0	Ctrl		0	Ctrl		0	Ctrl		0	Ctrl
1.27184	DDR1i Rel		1.81398	DDR1i Rel		0	DDR1i Rel		0	DDR1i Rel
0	DDR1i		0	DDR1i		0	DDR1i		0	DDR1i
0	DDR1i Rel		0	DDR1i Rel		0	DDR1i Rel		0	DDR1i Rel
0	DDR1i		0	DDR1i		0	DDR1i		0	DDR1i
0	Ctrl		0	Ctrl		0	Ctrl		0	Ctrl
0	DDR1i Rel		0	DDR1i Rel		0	DDR1i Rel		0	DDR1i Rel
0	Ctrl		0	Ctrl		0	Ctrl		0	Ctrl
0	DDR1i		0	DDR1i		0	DDR1i		0	DDR1i
0	DDR1i		0	DDR1i		0	DDR1i		0	DDR1i
0	DDR1i		0	DDR1i		0	DDR1i		0	DDR1i
0	DDR1i Rel		0.656477	DDR1i Rel		0	DDR1i Rel		0	DDR1i Rel
0	DDR1i Rel		0	DDR1i Rel		0	DDR1i Rel		0	DDR1i Rel
2.57872	DDR1i		0	DDR1i		0	DDR1i		0	DDR1i
0	DDR1i		0	DDR1i		0	DDR1i		0	DDR1i
2.5158	DDR1i Rel		0	DDR1i Rel		0	DDR1i Rel		0	DDR1i Rel
0	DDR1i Rel		0	DDR1i Rel		0	DDR1i Rel		0	DDR1i Rel
0	DDR1i		0	DDR1i		0	DDR1i		0	DDR1i
0	DDR1i Rel		0	DDR1i Rel		0	DDR1i Rel		0	DDR1i Rel
0	Ctrl		0	Ctrl		0	Ctrl		0	Ctrl
0	DDR1i Rel		0	DDR1i Rel		0	DDR1i Rel		0	DDR1i Rel
0	DDR1i Rel		0	DDR1i Rel		0	DDR1i Rel		0	DDR1i Rel
0	Ctrl		0	Ctrl		0	Ctrl		0	Ctrl
0	DDR1i		0	DDR1i		0	DDR1i		0	DDR1i
0	DDR1i Rel		0	DDR1i Rel		0	DDR1i Rel		0	DDR1i Rel
0	Ctrl		0	Ctrl		0	Ctrl		0	Ctrl
0	Ctrl		0	Ctrl		0	Ctrl		0	Ctrl
0	Ctrl		0	Ctrl		0	Ctrl		0	Ctrl
0	DDR1i		0	DDR1i		0	DDR1i		0	DDR1i
0	DDR1i		0	DDR1i		0	DDR1i		0	DDR1i
0	DDR1i Rel		0	DDR1i Rel		0	DDR1i Rel		0	DDR1i Rel
0	DDR1i		0	DDR1i		0	DDR1i		0	DDR1i
0	DDR1i Rel		0	DDR1i Rel		0.893483	DDR1i Rel		0	DDR1i Rel
0	DDR1i		0	DDR1i		0	DDR1i		0	DDR1i
0	DDR1i Rel		0	DDR1i Rel		0	DDR1i Rel		0	DDR1i Rel
0	DDR1i		0	DDR1i		0	DDR1i		0	DDR1i
0	DDR1i Rel		0	DDR1i Rel		0	DDR1i Rel		0	DDR1i Rel
0	DDR1i Rel		0	DDR1i Rel		0	DDR1i Rel		0	DDR1i Rel
0	DDR1i		0	DDR1i		0	DDR1i		0	DDR1i
0	DDR1i		0	DDR1i		0	DDR1i		0	DDR1i
0	DDR1i Rel		0	DDR1i Rel		0	DDR1i Rel		0	DDR1i Rel
0	DDR1i Rel		0	DDR1i Rel		0	DDR1i Rel		0	DDR1i Rel
0	Ctrl		0	Ctrl		0	Ctrl		0	Ctrl
0	DDR1i		0	DDR1i		0	DDR1i		0	DDR1i
0	DDR1i		0	DDR1i		0	DDR1i		0	DDR1i
0	Ctrl		0	Ctrl		0	Ctrl		0	Ctrl
0	DDR1i		0	DDR1i		0	DDR1i		0	DDR1i
0	DDR1i		0	DDR1i		0	DDR1i		0	DDR1i
0	DDR1i		0	DDR1i		0	DDR1i		0	DDR1i
0	DDR1i Rel		0	DDR1i Rel		0	DDR1i Rel		1.65512	DDR1i Rel
0	DDR1i		0	DDR1i		0	DDR1i		0	DDR1i
0	DDR1i		0	DDR1i		0	DDR1i		0	DDR1i
0	DDR1i		0	DDR1i		0	DDR1i		0	DDR1i
0	DDR1i		1.57181	DDR1i		0	DDR1i		0	DDR1i
0	DDR1i Rel		0	DDR1i Rel		0	DDR1i Rel		0	DDR1i Rel
0	DDR1i Rel		0	DDR1i Rel		0	DDR1i Rel		0	DDR1i Rel
0	Ctrl		0	Ctrl		0	Ctrl		0	Ctrl
0	Ctrl		0	Ctrl		0	Ctrl		0	Ctrl
0	Ctrl		0	Ctrl		0	Ctrl		0	Ctrl
0	Ctrl		0	Ctrl		0	Ctrl		0	Ctrl
0	DDR1i Rel		0	DDR1i Rel		0	DDR1i Rel		0	DDR1i Rel
0	DDR1i		0	DDR1i		0	DDR1i		0	DDR1i
0	Ctrl		0	Ctrl		0	Ctrl		0	Ctrl
0	DDR1i Rel		0	DDR1i Rel		0	DDR1i Rel		0	DDR1i Rel
0	DDR1i		0	DDR1i		0	DDR1i		0	DDR1i
0	DDR1i Rel		0	DDR1i Rel		0	DDR1i Rel		0	DDR1i Rel
0	DDR1i Rel		0	DDR1i Rel		0.573639	DDR1i Rel		0	DDR1i Rel
0	Ctrl		0	Ctrl		0	Ctrl		0	Ctrl
0	Ctrl		0	Ctrl		0	Ctrl		0	Ctrl
0	DDR1i Rel		0	DDR1i Rel		0	DDR1i Rel		0	DDR1i Rel
0	Ctrl		0	Ctrl		0	Ctrl		0	Ctrl
0	DDR1i		0	DDR1i		0	DDR1i		0	DDR1i
0	DDR1i Rel		0	DDR1i Rel		0	DDR1i Rel		0	DDR1i Rel
0	DDR1i		0	DDR1i		0	DDR1i		0	DDR1i
0	Ctrl		0	Ctrl		0	Ctrl		0	Ctrl
0	DDR1i Rel		0.637372	DDR1i Rel		0	DDR1i Rel		0	DDR1i Rel
0	Ctrl		0	Ctrl		0	Ctrl		0	Ctrl
0	Ctrl		0	Ctrl		0	Ctrl		0	Ctrl
0	Ctrl		0.934177	Ctrl		0	Ctrl		0	Ctrl
0	Ctrl		0	Ctrl		0	Ctrl		0	Ctrl
0	DDR1i		0	DDR1i		0	DDR1i		0	DDR1i
0	Ctrl		0	Ctrl		0	Ctrl		0	Ctrl
0	DDR1i Rel		0	DDR1i Rel		0	DDR1i Rel		0	DDR1i Rel
0	DDR1i		0	DDR1i		0	DDR1i		0	DDR1i
1.94574	DDR1i Rel		1.94574	DDR1i Rel		0	DDR1i Rel		0	DDR1i Rel
0.985331	Ctrl		0.985331	Ctrl		0	Ctrl		0	Ctrl
0	DDR1i		0	DDR1i		0	DDR1i		0	DDR1i
0	DDR1i Rel		0	DDR1i Rel		0	DDR1i Rel		0	DDR1i Rel
0	Ctrl		0	Ctrl		0	Ctrl		0	Ctrl
0	DDR1i		0	DDR1i		0	DDR1i		0	DDR1i
0	Ctrl		0	Ctrl		0	Ctrl		0	Ctrl
0	Ctrl		0	Ctrl		0	Ctrl		0	Ctrl
0	Ctrl		0	Ctrl		0	Ctrl		0	Ctrl
0	DDR1i		0	DDR1i		2.62141	DDR1i		0	DDR1i
0.915631	Ctrl		0.559145	Ctrl		0	Ctrl		0	Ctrl
0	DDR1i Rel		0	DDR1i Rel		0	DDR1i Rel		0	DDR1i Rel
0	Ctrl		0	Ctrl		0	Ctrl		0	Ctrl
0	Ctrl		0	Ctrl		0	Ctrl		0	Ctrl
0	Ctrl		0	Ctrl		0	Ctrl		0	Ctrl
0	Ctrl		0	Ctrl		0	Ctrl		0	Ctrl
0	Ctrl		0	Ctrl		1.14406	Ctrl		0	Ctrl
0	Ctrl		0	Ctrl		0	Ctrl		0	Ctrl
0	DDR1i Rel		0	DDR1i Rel		0	DDR1i Rel		0	DDR1i Rel
0	Ctrl		0	Ctrl		0	Ctrl		0	Ctrl
2.1476	Ctrl		1.56489	Ctrl		0	Ctrl		0	Ctrl
0	DDR1i		0	DDR1i		0	DDR1i		0	DDR1i
0	DDR1i		0	DDR1i		0	DDR1i		0	DDR1i
0	Ctrl		0	Ctrl		0	Ctrl		0	Ctrl
0	DDR1i		0	DDR1i		0	DDR1i		0	DDR1i
0	DDR1i Rel		0	DDR1i Rel		0	DDR1i Rel		0	DDR1i Rel
0	DDR1i Rel		0	DDR1i Rel		0	DDR1i Rel		0	DDR1i Rel
0	DDR1i Rel		0	DDR1i Rel		0	DDR1i Rel		0	DDR1i Rel
0	Ctrl		0	Ctrl		0	Ctrl		0	Ctrl
0	DDR1i Rel		0	DDR1i Rel		0	DDR1i Rel		0	DDR1i Rel
0	DDR1i Rel		0	DDR1i Rel		0	DDR1i Rel		0	DDR1i Rel
0	DDR1i Rel		0	DDR1i Rel		0	DDR1i Rel		0	DDR1i Rel
0	Ctrl		0	Ctrl		0	Ctrl		0	Ctrl
0	DDR1i		0	DDR1i		0	DDR1i		0	DDR1i
0	Ctrl		0	Ctrl		0	Ctrl		0	Ctrl
0	Ctrl		0	Ctrl		0	Ctrl		0	Ctrl
0	DDR1i		0	DDR1i		0	DDR1i		0	DDR1i
0	Ctrl		0	Ctrl		0	Ctrl		0	Ctrl
0	DDR1i		0	DDR1i		0	DDR1i		0	DDR1i
0	DDR1i Rel		0	DDR1i Rel		0	DDR1i Rel		0	DDR1i Rel
0	Ctrl		0	Ctrl		0	Ctrl		0	Ctrl
0	DDR1i Rel		0	DDR1i Rel		0	DDR1i Rel		0	DDR1i Rel
0	DDR1i Rel		0	DDR1i Rel		0	DDR1i Rel		0	DDR1i Rel
0	Ctrl		0	Ctrl		0	Ctrl		0	Ctrl
0	Ctrl		0	Ctrl		0	Ctrl		0	Ctrl
0	DDR1i Rel		0	DDR1i Rel		0	DDR1i Rel		0	DDR1i Rel
0	Ctrl		0	Ctrl		0	Ctrl		0	Ctrl
0	DDR1i Rel		0	DDR1i Rel		0	DDR1i Rel		0	DDR1i Rel
0	DDR1i		0	DDR1i		0	DDR1i		0	DDR1i
0	Ctrl		0	Ctrl		0	Ctrl		0	Ctrl
0	DDR1i		0	DDR1i		0	DDR1i		0	DDR1i
0.898287	DDR1i		0	DDR1i		0	DDR1i		0	DDR1i
0	Ctrl		0	Ctrl		0	Ctrl		0	Ctrl
0	DDR1i		0	DDR1i		0	DDR1i		0	DDR1i
0	DDR1i Rel		0	DDR1i Rel		0	DDR1i Rel		0	DDR1i Rel
0	Ctrl		0	Ctrl		0	Ctrl		0	Ctrl
0	Ctrl		0	Ctrl		0	Ctrl		0	Ctrl
0	Ctrl		0	Ctrl		0	Ctrl		0	Ctrl
0	Ctrl		0	Ctrl		0	Ctrl		0	Ctrl
0	DDR1i Rel		0	DDR1i Rel		0	DDR1i Rel		0	DDR1i Rel
0	DDR1i		0	DDR1i		0	DDR1i		0	DDR1i
0	Ctrl		0	Ctrl		0	Ctrl		0	Ctrl
0	DDR1i		0	DDR1i		0	DDR1i		0	DDR1i
0	Ctrl		0	Ctrl		0	Ctrl		0	Ctrl
0	Ctrl		0	Ctrl		0	Ctrl		0	Ctrl
0	Ctrl		0	Ctrl		0	Ctrl		0	Ctrl
0	DDR1i Rel		0	DDR1i Rel		0	DDR1i Rel		0	DDR1i Rel
0	DDR1i Rel		0	DDR1i Rel		0	DDR1i Rel		0	DDR1i Rel
0	DDR1i		0	DDR1i		0	DDR1i		0	DDR1i
0	Ctrl		0	Ctrl		0	Ctrl		0	Ctrl
0	DDR1i Rel		0	DDR1i Rel		0	DDR1i Rel		0	DDR1i Rel
0	Ctrl		0	Ctrl		0	Ctrl		0	Ctrl
0	DDR1i Rel		0	DDR1i Rel		0	DDR1i Rel		0	DDR1i Rel
0	DDR1i		0	DDR1i		0	DDR1i		0	DDR1i
0	DDR1i		0	DDR1i		0	DDR1i		0	DDR1i
0	DDR1i Rel		0	DDR1i Rel		0	DDR1i Rel		0	DDR1i Rel
0	DDR1i Rel		0	DDR1i Rel		0	DDR1i Rel		0	DDR1i Rel
0.674342	Ctrl		1.07346	Ctrl		0	Ctrl		0	Ctrl
0	DDR1i		0	DDR1i		0	DDR1i		0	DDR1i
0	DDR1i		0	DDR1i		0	DDR1i		0	DDR1i
0	DDR1i Rel		0	DDR1i Rel		0	DDR1i Rel		0	DDR1i Rel
3.17868	Ctrl		0	Ctrl		0	Ctrl		0	Ctrl
0	DDR1i		0	DDR1i		0.827314	DDR1i		0	DDR1i
0	Ctrl		0	Ctrl		0	Ctrl		0	Ctrl
0	DDR1i Rel		0	DDR1i Rel		0	DDR1i Rel		0	DDR1i Rel
0	Ctrl		0	Ctrl		0	Ctrl		0	Ctrl
0	DDR1i		0	DDR1i		0	DDR1i		0	DDR1i
0.84517	Ctrl		0	Ctrl		0	Ctrl		0	Ctrl
0	DDR1i Rel		0	DDR1i Rel		0	DDR1i Rel		0	DDR1i Rel
0	DDR1i Rel		0	DDR1i Rel		0	DDR1i Rel		0	DDR1i Rel
0	DDR1i		0	DDR1i		0	DDR1i		0	DDR1i
0	DDR1i Rel		0	DDR1i Rel		0	DDR1i Rel		0	DDR1i Rel
0	DDR1i		0	DDR1i		0	DDR1i		0	DDR1i
1.85988	DDR1i Rel		0	DDR1i Rel		0	DDR1i Rel		0	DDR1i Rel
0	DDR1i		0.675052	DDR1i		0	DDR1i		0	DDR1i
0	DDR1i Rel		0.691651	DDR1i Rel		0	DDR1i Rel		0	DDR1i Rel
0	DDR1i Rel		0	DDR1i Rel		0	DDR1i Rel		0	DDR1i Rel
0	Ctrl		1.22508	Ctrl		0	Ctrl		0	Ctrl
0	DDR1i Rel		0	DDR1i Rel		0	DDR1i Rel		0	DDR1i Rel
0	Ctrl		0	Ctrl		0	Ctrl		0	Ctrl
0	Ctrl		0	Ctrl		0	Ctrl		0	Ctrl
0	DDR1i		0	DDR1i		0	DDR1i		0	DDR1i
0	Ctrl		0	Ctrl		0	Ctrl		0	Ctrl
0	DDR1i Rel		0	DDR1i Rel		0	DDR1i Rel		0	DDR1i Rel
0	Ctrl		0	Ctrl		0	Ctrl		0	Ctrl
0	Ctrl		0	Ctrl		0	Ctrl		0	Ctrl
0	Ctrl		0	Ctrl		0	Ctrl		0	Ctrl
0	DDR1i		0	DDR1i		0	DDR1i		0	DDR1i
0	DDR1i Rel		0	DDR1i Rel		0	DDR1i Rel		0	DDR1i Rel
0	DDR1i Rel		0	DDR1i Rel		0	DDR1i Rel		0	DDR1i Rel
0	Ctrl		0	Ctrl		0	Ctrl		0	Ctrl
0	Ctrl		0	Ctrl		0	Ctrl		0	Ctrl
0	Ctrl		0	Ctrl		0	Ctrl		0	Ctrl
0	Ctrl		0	Ctrl		0	Ctrl		0	Ctrl
0	Ctrl		0	Ctrl		0	Ctrl		0	Ctrl
0	Ctrl		0	Ctrl		0	Ctrl		0	Ctrl
0	DDR1i Rel		0	DDR1i Rel		0	DDR1i Rel		0	DDR1i Rel
0	DDR1i Rel		0	DDR1i Rel		0	DDR1i Rel		0	DDR1i Rel
0	DDR1i		0	DDR1i		0	DDR1i		0	DDR1i
0	DDR1i Rel		1.00841	DDR1i Rel		0	DDR1i Rel		0	DDR1i Rel
0	Ctrl		0	Ctrl		0	Ctrl		0	Ctrl
0	Ctrl		0	Ctrl		0	Ctrl		0	Ctrl
0	DDR1i Rel		0	DDR1i Rel		0	DDR1i Rel		0	DDR1i Rel
0	DDR1i Rel		0	DDR1i Rel		0	DDR1i Rel		0	DDR1i Rel
0	DDR1i		0	DDR1i		0	DDR1i		0	DDR1i
0	Ctrl		0	Ctrl		0	Ctrl		0	Ctrl
0	DDR1i		0	DDR1i		0	DDR1i		0	DDR1i
0	DDR1i Rel		1.90716	DDR1i Rel		0	DDR1i Rel		0	DDR1i Rel
0	DDR1i		0	DDR1i		0	DDR1i		0	DDR1i
0	DDR1i		0	DDR1i		0	DDR1i		0	DDR1i
0	Ctrl		0	Ctrl		0	Ctrl		0	Ctrl
0	DDR1i Rel		0	DDR1i Rel		0	DDR1i Rel		0	DDR1i Rel
0	Ctrl		0	Ctrl		0	Ctrl		0	Ctrl
0	Ctrl		0	Ctrl		0	Ctrl		0	Ctrl
0	DDR1i		0	DDR1i		0.77215	DDR1i		0	DDR1i
0	DDR1i Rel		0	DDR1i Rel		0	DDR1i Rel		0	DDR1i Rel
0	Ctrl		0	Ctrl		0	Ctrl		0	Ctrl
0	Ctrl		0	Ctrl		0	Ctrl		0	Ctrl
0	Ctrl		0	Ctrl		0	Ctrl		0	Ctrl
0	DDR1i Rel		0	DDR1i Rel		0	DDR1i Rel		0	DDR1i Rel
0	DDR1i Rel		0	DDR1i Rel		0	DDR1i Rel		0	DDR1i Rel
1.04515	Ctrl		0	Ctrl		0	Ctrl		0	Ctrl
0	DDR1i		0	DDR1i		0	DDR1i		0	DDR1i
1.59802	Ctrl		0	Ctrl		0	Ctrl		0	Ctrl
0	Ctrl		0	Ctrl		0	Ctrl		0	Ctrl
0	DDR1i		0	DDR1i		0	DDR1i		0	DDR1i
0	DDR1i		0	DDR1i		0	DDR1i		0	DDR1i
0	DDR1i Rel		0	DDR1i Rel		0	DDR1i Rel		0	DDR1i Rel
0	DDR1i Rel		0	DDR1i Rel		0	DDR1i Rel		0	DDR1i Rel
0	DDR1i		0	DDR1i		0	DDR1i		0	DDR1i
0	DDR1i Rel		0	DDR1i Rel		0	DDR1i Rel		0	DDR1i Rel
0.737296	DDR1i Rel		0	DDR1i Rel		0	DDR1i Rel		0	DDR1i Rel
0	Ctrl		0	Ctrl		0	Ctrl		0	Ctrl
0	Ctrl		0	Ctrl		0	Ctrl		0	Ctrl
0	DDR1i		0	DDR1i		0	DDR1i		0	DDR1i
0	DDR1i		0	DDR1i		0	DDR1i		0	DDR1i
0	DDR1i Rel		0	DDR1i Rel		0	DDR1i Rel		0	DDR1i Rel
0	Ctrl		0	Ctrl		0	Ctrl		0	Ctrl
0	DDR1i		0	DDR1i		0	DDR1i		0	DDR1i
0	DDR1i		0	DDR1i		0	DDR1i		0	DDR1i
0	Ctrl		0	Ctrl		0	Ctrl		0	Ctrl
0	Ctrl		0	Ctrl		0	Ctrl		0	Ctrl
0	DDR1i		0	DDR1i		0	DDR1i		0	DDR1i
0	Ctrl		0	Ctrl		0	Ctrl		0	Ctrl
0	Ctrl		0	Ctrl		0	Ctrl		0	Ctrl
0	DDR1i		0	DDR1i		0	DDR1i		0	DDR1i
0	DDR1i		0	DDR1i		0	DDR1i		0	DDR1i
0.538075	DDR1i Rel		0	DDR1i Rel		0	DDR1i Rel		0	DDR1i Rel
0	DDR1i		1.3529	DDR1i		0	DDR1i		0	DDR1i
0	Ctrl		0	Ctrl		0	Ctrl		0	Ctrl
0	Ctrl		0	Ctrl		0	Ctrl		0	Ctrl
0	Ctrl		0	Ctrl		0	Ctrl		0	Ctrl
0	DDR1i		0	DDR1i		0	DDR1i		0	DDR1i
0	DDR1i Rel		0	DDR1i Rel		1.17038	DDR1i Rel		0	DDR1i Rel
0	DDR1i		0	DDR1i		0	DDR1i		0	DDR1i
0	Ctrl		0	Ctrl		0	Ctrl		0	Ctrl
0	DDR1i Rel		0	DDR1i Rel		0	DDR1i Rel		0	DDR1i Rel
0	Ctrl		0	Ctrl		0	Ctrl		0	Ctrl
0	Ctrl		0.873583	Ctrl		0	Ctrl		0	Ctrl
0	Ctrl		0	Ctrl		0	Ctrl		0	Ctrl
0.816421	DDR1i Rel		0.489312	DDR1i Rel		0.489312	DDR1i Rel		0	DDR1i Rel
0	DDR1i Rel		0	DDR1i Rel		0	DDR1i Rel		0	DDR1i Rel
0	DDR1i Rel		0	DDR1i Rel		0	DDR1i Rel		0	DDR1i Rel
0	DDR1i		0	DDR1i		0	DDR1i		0	DDR1i
0	DDR1i		0	DDR1i		0	DDR1i		0	DDR1i
0	DDR1i Rel		0	DDR1i Rel		0	DDR1i Rel		0	DDR1i Rel
0	DDR1i Rel		0	DDR1i Rel		0	DDR1i Rel		0	DDR1i Rel
0	DDR1i Rel		0	DDR1i Rel		0	DDR1i Rel		0	DDR1i Rel
0	DDR1i Rel		0	DDR1i Rel		0	DDR1i Rel		0	DDR1i Rel
0	DDR1i Rel		0	DDR1i Rel		0	DDR1i Rel		0	DDR1i Rel
2.38571	DDR1i Rel		0	DDR1i Rel		0	DDR1i Rel		0	DDR1i Rel
0	DDR1i Rel		0	DDR1i Rel		0	DDR1i Rel		0	DDR1i Rel
0	Ctrl		0	Ctrl		0	Ctrl		0	Ctrl
0	Ctrl		0	Ctrl		0	Ctrl		0	Ctrl
0.588784	Ctrl		0	Ctrl		0.588784	Ctrl		0	Ctrl
0	DDR1i		0	DDR1i		0	DDR1i		0	DDR1i
0	DDR1i		0	DDR1i		0	DDR1i		0	DDR1i
0	DDR1i		0	DDR1i		0	DDR1i		0	DDR1i
0	DDR1i		0	DDR1i		0	DDR1i		0	DDR1i
1.2819	DDR1i Rel		0	DDR1i Rel		0	DDR1i Rel		0	DDR1i Rel
0	DDR1i Rel		0	DDR1i Rel		0	DDR1i Rel		0	DDR1i Rel
0	DDR1i Rel		0	DDR1i Rel		0	DDR1i Rel		0	DDR1i Rel
0	DDR1i Rel		0	DDR1i Rel		0	DDR1i Rel		0	DDR1i Rel
0	DDR1i Rel		0	DDR1i Rel		0	DDR1i Rel		0	DDR1i Rel
0	DDR1i Rel		0	DDR1i Rel		0	DDR1i Rel		0	DDR1i Rel
0	DDR1i		0	DDR1i		0	DDR1i		0	DDR1i
0	Ctrl		0	Ctrl		0	Ctrl		0	Ctrl
0	DDR1i Rel		0	DDR1i Rel		0	DDR1i Rel		0	DDR1i Rel
0	DDR1i		0	DDR1i		0	DDR1i		0	DDR1i
0	DDR1i		0	DDR1i		0	DDR1i		0	DDR1i
0	DDR1i		0	DDR1i		0	DDR1i		0	DDR1i
0	DDR1i Rel		0	DDR1i Rel		0	DDR1i Rel		0	DDR1i Rel
0	Ctrl		0	Ctrl		0	Ctrl		0	Ctrl
1.03247	Ctrl		0	Ctrl		0	Ctrl		0	Ctrl
0	DDR1i Rel		0	DDR1i Rel		0	DDR1i Rel		0	DDR1i Rel
0	Ctrl		0	Ctrl		1.16322	Ctrl		0	Ctrl
0	Ctrl		0	Ctrl		0	Ctrl		0	Ctrl
0	Ctrl		0	Ctrl		0	Ctrl		0	Ctrl
0	Ctrl		2.11169	Ctrl		0	Ctrl		0	Ctrl
0	Ctrl		0	Ctrl		0	Ctrl		0	Ctrl
0	Ctrl		0	Ctrl		1.97296	Ctrl		0	Ctrl
0	Ctrl		0	Ctrl		0	Ctrl		0	Ctrl
0	Ctrl		0	Ctrl		0	Ctrl		0	Ctrl
0	DDR1i Rel		0	DDR1i Rel		0	DDR1i Rel		0	DDR1i Rel
0	DDR1i		0	DDR1i		0	DDR1i		0	DDR1i
0	Ctrl		0	Ctrl		0	Ctrl		0	Ctrl
0	DDR1i		0	DDR1i		0	DDR1i		0	DDR1i
0	DDR1i Rel		0	DDR1i Rel		0	DDR1i Rel		0	DDR1i Rel
0	DDR1i		0	DDR1i		0	DDR1i		0	DDR1i
0	DDR1i Rel		0	DDR1i Rel		0.643569	DDR1i Rel		0	DDR1i Rel
0	DDR1i		0	DDR1i		0	DDR1i		0	DDR1i
0	Ctrl		0	Ctrl		0	Ctrl		0	Ctrl
1.26981	DDR1i		0	DDR1i		0	DDR1i		0	DDR1i
0	DDR1i		0	DDR1i		0	DDR1i		0	DDR1i
0	DDR1i Rel		0	DDR1i Rel		0	DDR1i Rel		0	DDR1i Rel
0	DDR1i		0	DDR1i		0	DDR1i		0	DDR1i
0	Ctrl		0	Ctrl		0	Ctrl		0	Ctrl
0	DDR1i		0	DDR1i		0	DDR1i		0	DDR1i
0.74326	DDR1i		0.74326	DDR1i		0	DDR1i		0	DDR1i
0	DDR1i Rel		0	DDR1i Rel		0	DDR1i Rel		0	DDR1i Rel
0	Ctrl		0	Ctrl		0.841174	Ctrl		0	Ctrl
0	DDR1i Rel		0	DDR1i Rel		0	DDR1i Rel		0	DDR1i Rel
0	DDR1i		0	DDR1i		0	DDR1i		0	DDR1i
0	Ctrl		0	Ctrl		0	Ctrl		0	Ctrl
0	DDR1i		0	DDR1i		0	DDR1i		0	DDR1i
0	Ctrl		0	Ctrl		0	Ctrl		0	Ctrl
0	Ctrl		0	Ctrl		0	Ctrl		0	Ctrl
0	DDR1i		0	DDR1i		0	DDR1i		0	DDR1i
0	Ctrl		0	Ctrl		0	Ctrl		0	Ctrl
0	DDR1i Rel		0	DDR1i Rel		0	DDR1i Rel		0	DDR1i Rel
0	DDR1i		0	DDR1i		0	DDR1i		0	DDR1i
0	Ctrl		0	Ctrl		0	Ctrl		0	Ctrl
0	DDR1i Rel		0	DDR1i Rel		0	DDR1i Rel		0	DDR1i Rel
0	Ctrl		0	Ctrl		0	Ctrl		0	Ctrl
0	DDR1i Rel		0	DDR1i Rel		0	DDR1i Rel		0	DDR1i Rel
0	DDR1i		0	DDR1i		0	DDR1i		0	DDR1i
0	DDR1i		0	DDR1i		0	DDR1i		0	DDR1i
0	Ctrl		0	Ctrl		0	Ctrl		0	Ctrl
0	DDR1i Rel		0	DDR1i Rel		0	DDR1i Rel		0	DDR1i Rel
0	DDR1i Rel		1.50276	DDR1i Rel		0	DDR1i Rel		0	DDR1i Rel
0	DDR1i		0	DDR1i		0	DDR1i		0	DDR1i
0	Ctrl		0	Ctrl		0	Ctrl		0	Ctrl
0	Ctrl		0	Ctrl		0	Ctrl		0	Ctrl
0	Ctrl		0	Ctrl		0	Ctrl		0	Ctrl
0	DDR1i		0	DDR1i		0	DDR1i		0	DDR1i
0	DDR1i Rel		0	DDR1i Rel		0	DDR1i Rel		0	DDR1i Rel
0	DDR1i		0	DDR1i		2.17617	DDR1i		0	DDR1i
0	DDR1i Rel		0	DDR1i Rel		0	DDR1i Rel		0	DDR1i Rel
0	Ctrl		0	Ctrl		0	Ctrl		0	Ctrl
0	DDR1i Rel		0	DDR1i Rel		0	DDR1i Rel		0	DDR1i Rel
0	Ctrl		0	Ctrl		0	Ctrl		0	Ctrl
0.662793	Ctrl		0	Ctrl		0	Ctrl		0	Ctrl
0.643397	Ctrl		0.643397	Ctrl		0	Ctrl		0	Ctrl
0	DDR1i		0	DDR1i		0	DDR1i		0	DDR1i
0	DDR1i		0	DDR1i		0	DDR1i		0	DDR1i
0	DDR1i		0	DDR1i		0	DDR1i		0	DDR1i
0	DDR1i Rel		0	DDR1i Rel		0	DDR1i Rel		0	DDR1i Rel
0	DDR1i Rel		0	DDR1i Rel		0	DDR1i Rel		0	DDR1i Rel
0	DDR1i		0	DDR1i		0	DDR1i		0	DDR1i
0	Ctrl		0	Ctrl		0	Ctrl		0	Ctrl
0	Ctrl		0	Ctrl		0	Ctrl		0	Ctrl
0	DDR1i Rel		0	DDR1i Rel		0	DDR1i Rel		0	DDR1i Rel
0	DDR1i Rel		0	DDR1i Rel		0	DDR1i Rel		0	DDR1i Rel
0	Ctrl		0	Ctrl		0	Ctrl		0	Ctrl
0.678047	Ctrl		0	Ctrl		1.07843	Ctrl		0	Ctrl
0	Ctrl		0	Ctrl		0	Ctrl		0	Ctrl
0	DDR1i		0	DDR1i		0	DDR1i		0	DDR1i
0	DDR1i		0	DDR1i		0	DDR1i		0	DDR1i
0	DDR1i		0	DDR1i		0	DDR1i		0	DDR1i
0	DDR1i		0	DDR1i		0	DDR1i		0	DDR1i
0	DDR1i		0	DDR1i		0	DDR1i		0	DDR1i
0	Ctrl		0	Ctrl		0	Ctrl		0	Ctrl
0	Ctrl		0	Ctrl		0	Ctrl		0	Ctrl
0	DDR1i Rel		0	DDR1i Rel		0	DDR1i Rel		0	DDR1i Rel
0	Ctrl		0	Ctrl		0	Ctrl		0	Ctrl
0	DDR1i		0	DDR1i		0	DDR1i		0	DDR1i
0	Ctrl		0	Ctrl		0	Ctrl		0	Ctrl
0	DDR1i Rel		0	DDR1i Rel		0	DDR1i Rel		0	DDR1i Rel
0	DDR1i Rel		0	DDR1i Rel		0	DDR1i Rel		0	DDR1i Rel
0	DDR1i		0	DDR1i		0	DDR1i		0	DDR1i
0	Ctrl		0	Ctrl		0	Ctrl		0	Ctrl
0	DDR1i		0	DDR1i		0	DDR1i		0	DDR1i
0	DDR1i		0	DDR1i		0	DDR1i		0	DDR1i
0	DDR1i Rel		0.85901	DDR1i Rel		0	DDR1i Rel		0	DDR1i Rel
0	DDR1i Rel		0	DDR1i Rel		0	DDR1i Rel		0	DDR1i Rel
0	Ctrl		0	Ctrl		0	Ctrl		0	Ctrl
0	DDR1i		0	DDR1i		0.849284	DDR1i		0	DDR1i
0	Ctrl		0	Ctrl		0	Ctrl		0	Ctrl
0	DDR1i		0	DDR1i		0	DDR1i		0	DDR1i
0	DDR1i		0	DDR1i		0	DDR1i		0	DDR1i
0	DDR1i		0	DDR1i		0	DDR1i		0	DDR1i
0	DDR1i		0	DDR1i		0	DDR1i		0	DDR1i
0	DDR1i Rel		0	DDR1i Rel		0	DDR1i Rel		0	DDR1i Rel
0	Ctrl		0	Ctrl		0	Ctrl		0	Ctrl
0.536302	DDR1i Rel		0	DDR1i Rel		0	DDR1i Rel		0	DDR1i Rel
0	DDR1i		0	DDR1i		0	DDR1i		0	DDR1i
0	Ctrl		0	Ctrl		0	Ctrl		0	Ctrl
1.3385	DDR1i Rel		0	DDR1i Rel		0	DDR1i Rel		0	DDR1i Rel
0	DDR1i		0	DDR1i		0	DDR1i		0	DDR1i
0	DDR1i		0	DDR1i		0	DDR1i		0	DDR1i
0	DDR1i		0	DDR1i		0	DDR1i		0	DDR1i
0	DDR1i Rel		0	DDR1i Rel		0	DDR1i Rel		0	DDR1i Rel
0	Ctrl		0	Ctrl		0	Ctrl		0	Ctrl
0	DDR1i Rel		0	DDR1i Rel		0	DDR1i Rel		0	DDR1i Rel
0	DDR1i		0	DDR1i		0	DDR1i		0	DDR1i
0	Ctrl		0	Ctrl		0	Ctrl		0	Ctrl
0	DDR1i		0	DDR1i		0	DDR1i		0	DDR1i
0	DDR1i Rel		0	DDR1i Rel		0	DDR1i Rel		0	DDR1i Rel
0	DDR1i		0	DDR1i		0	DDR1i		0	DDR1i
0	DDR1i Rel		0	DDR1i Rel		0	DDR1i Rel		0	DDR1i Rel
0	DDR1i Rel		0	DDR1i Rel		0	DDR1i Rel		0	DDR1i Rel
0	Ctrl		0	Ctrl		0	Ctrl		0	Ctrl
0.96779	DDR1i Rel		0.96779	DDR1i Rel		0	DDR1i Rel		0	DDR1i Rel
0	DDR1i Rel		0	DDR1i Rel		0	DDR1i Rel		0	DDR1i Rel
0	DDR1i Rel		0	DDR1i Rel		0	DDR1i Rel		0	DDR1i Rel
0	DDR1i Rel		0	DDR1i Rel		0	DDR1i Rel		0	DDR1i Rel
0	Ctrl		0	Ctrl		0	Ctrl		0	Ctrl
0	DDR1i		0	DDR1i		0	DDR1i		0	DDR1i
0	DDR1i Rel		0.814839	DDR1i Rel		0	DDR1i Rel		0	DDR1i Rel
0.856157	Ctrl		0	Ctrl		0	Ctrl		0	Ctrl
0	DDR1i		1.13481	DDR1i		0	DDR1i		0	DDR1i
0	DDR1i Rel		0	DDR1i Rel		0	DDR1i Rel		0	DDR1i Rel
0	DDR1i		0	DDR1i		0	DDR1i		0	DDR1i
0	Ctrl		0	Ctrl		0	Ctrl		0	Ctrl
0	DDR1i		0	DDR1i		0	DDR1i		0	DDR1i
0	Ctrl		0	Ctrl		0	Ctrl		0	Ctrl
0	DDR1i		0	DDR1i		0	DDR1i		0	DDR1i
0	Ctrl		1.08989	Ctrl		0	Ctrl		0	Ctrl
0	DDR1i		0	DDR1i		0	DDR1i		0	DDR1i
0	DDR1i		0	DDR1i		0	DDR1i		0	DDR1i
0	DDR1i Rel		0	DDR1i Rel		0	DDR1i Rel		0	DDR1i Rel
0	DDR1i Rel		0	DDR1i Rel		0	DDR1i Rel		0	DDR1i Rel
0	DDR1i Rel		0.813159	DDR1i Rel		0	DDR1i Rel		0	DDR1i Rel
0	DDR1i Rel		0.776181	DDR1i Rel		0	DDR1i Rel		0	DDR1i Rel
0	DDR1i		0	DDR1i		0	DDR1i		0	DDR1i
0	DDR1i		0	DDR1i		0	DDR1i		0	DDR1i
0	DDR1i		0	DDR1i		0	DDR1i		0	DDR1i
0	Ctrl		0	Ctrl		0	Ctrl		0	Ctrl
0	Ctrl		0	Ctrl		0	Ctrl		0	Ctrl
0	DDR1i Rel		0	DDR1i Rel		0	DDR1i Rel		0	DDR1i Rel
0	DDR1i Rel		0.722268	DDR1i Rel		0	DDR1i Rel		0	DDR1i Rel
0	DDR1i		0	DDR1i		0	DDR1i		0	DDR1i
0	DDR1i Rel		0	DDR1i Rel		0	DDR1i Rel		0	DDR1i Rel
0	Ctrl		0	Ctrl		0	Ctrl		0	Ctrl
0	DDR1i		0	DDR1i		0	DDR1i		0	DDR1i
2.00843	DDR1i		0	DDR1i		0	DDR1i		0	DDR1i
0	DDR1i		0	DDR1i		0	DDR1i		0	DDR1i
0	DDR1i Rel		0	DDR1i Rel		0.613616	DDR1i Rel		0	DDR1i Rel
0	DDR1i		0	DDR1i		0	DDR1i		0	DDR1i
0	DDR1i		0	DDR1i		0	DDR1i		0	DDR1i
0	Ctrl		0	Ctrl		0	Ctrl		0	Ctrl
0	Ctrl		0	Ctrl		0	Ctrl		0	Ctrl
0	DDR1i		0	DDR1i		0	DDR1i		0	DDR1i
0	Ctrl		0	Ctrl		0	Ctrl		0	Ctrl
1.05524	Ctrl		0	Ctrl		0	Ctrl		0	Ctrl
0	Ctrl		0	Ctrl		0	Ctrl		0	Ctrl
0	DDR1i		0	DDR1i		0	DDR1i		0	DDR1i
0	Ctrl		0	Ctrl		0	Ctrl		0	Ctrl
0	Ctrl		0	Ctrl		0	Ctrl		0	Ctrl
0	DDR1i Rel		0	DDR1i Rel		0	DDR1i Rel		0	DDR1i Rel
0	DDR1i Rel		0	DDR1i Rel		0	DDR1i Rel		0	DDR1i Rel
0	Ctrl		0	Ctrl		0	Ctrl		0	Ctrl
0	DDR1i Rel		0	DDR1i Rel		0	DDR1i Rel		0	DDR1i Rel
0	Ctrl		0	Ctrl		0	Ctrl		0	Ctrl
0	Ctrl		0	Ctrl		0	Ctrl		0	Ctrl
0	DDR1i Rel		0	DDR1i Rel		0	DDR1i Rel		0	DDR1i Rel
0	DDR1i		0	DDR1i		0	DDR1i		0	DDR1i
0	DDR1i		0	DDR1i		0	DDR1i		0	DDR1i
0	DDR1i		0	DDR1i		0	DDR1i		0	DDR1i
0	DDR1i		0	DDR1i		0	DDR1i		0	DDR1i
0	DDR1i Rel		0	DDR1i Rel		0	DDR1i Rel		0	DDR1i Rel
0	DDR1i Rel		1.85441	DDR1i Rel		0	DDR1i Rel		0	DDR1i Rel
0	Ctrl		0	Ctrl		0	Ctrl		0	Ctrl
0	Ctrl		0	Ctrl		0	Ctrl		0	Ctrl
0	Ctrl		0	Ctrl		0	Ctrl		0	Ctrl
0	DDR1i		0	DDR1i		0	DDR1i		0	DDR1i
0	DDR1i Rel		0	DDR1i Rel		0	DDR1i Rel		0	DDR1i Rel
0	DDR1i		0	DDR1i		0	DDR1i		0	DDR1i
0	Ctrl		0	Ctrl		0	Ctrl		0	Ctrl
0	DDR1i		0	DDR1i		0	DDR1i		0	DDR1i
0	DDR1i		0	DDR1i		0	DDR1i		0	DDR1i
0	DDR1i Rel		0	DDR1i Rel		0	DDR1i Rel		0	DDR1i Rel
1.19118	DDR1i		0	DDR1i		0	DDR1i		0	DDR1i
1.16793	Ctrl		0	Ctrl		0	Ctrl		0	Ctrl
0	Ctrl		0	Ctrl		0	Ctrl		0	Ctrl
0	Ctrl		0	Ctrl		0	Ctrl		0	Ctrl
0	DDR1i Rel		0	DDR1i Rel		0	DDR1i Rel		0	DDR1i Rel
0	Ctrl		0	Ctrl		0	Ctrl		0	Ctrl
0	DDR1i		0	DDR1i		0	DDR1i		0	DDR1i
0	DDR1i		0	DDR1i		0	DDR1i		0	DDR1i
0	DDR1i		0	DDR1i		0	DDR1i		0	DDR1i
0	DDR1i Rel		0	DDR1i Rel		0	DDR1i Rel		0	DDR1i Rel
0	DDR1i		0	DDR1i		0	DDR1i		0	DDR1i
0	DDR1i		0	DDR1i		0	DDR1i		0	DDR1i
0	Ctrl		0	Ctrl		0	Ctrl		0	Ctrl
0	DDR1i		0	DDR1i		0	DDR1i		0	DDR1i
0	Ctrl		0	Ctrl		0	Ctrl		0	Ctrl
0	DDR1i		0	DDR1i		0	DDR1i		0	DDR1i
0	Ctrl		0	Ctrl		0	Ctrl		0	Ctrl
0	DDR1i Rel		0	DDR1i Rel		0	DDR1i Rel		0	DDR1i Rel
0	DDR1i		0	DDR1i		0	DDR1i		0	DDR1i
0	Ctrl		0	Ctrl		0	Ctrl		0	Ctrl
0	Ctrl		0	Ctrl		0	Ctrl		0	Ctrl
0	Ctrl		0	Ctrl		0	Ctrl		0	Ctrl
0	DDR1i Rel		0	DDR1i Rel		0	DDR1i Rel		0	DDR1i Rel
0	DDR1i Rel		0	DDR1i Rel		0	DDR1i Rel		0	DDR1i Rel
0	DDR1i Rel		0	DDR1i Rel		0	DDR1i Rel		0	DDR1i Rel
0	Ctrl		0	Ctrl		0	Ctrl		0	Ctrl
0	DDR1i Rel		0	DDR1i Rel		0	DDR1i Rel		0	DDR1i Rel
0	DDR1i Rel		0	DDR1i Rel		0	DDR1i Rel		0	DDR1i Rel
0	DDR1i		0	DDR1i		0	DDR1i		0	DDR1i
0.881877	DDR1i Rel		0	DDR1i Rel		0	DDR1i Rel		0	DDR1i Rel
0	DDR1i Rel		0	DDR1i Rel		0	DDR1i Rel		0	DDR1i Rel
0	DDR1i Rel		0	DDR1i Rel		0	DDR1i Rel		0	DDR1i Rel
0	Ctrl		0	Ctrl		0	Ctrl		0	Ctrl
0	DDR1i Rel		0	DDR1i Rel		0	DDR1i Rel		0	DDR1i Rel
0	DDR1i Rel		1.408	DDR1i Rel		0	DDR1i Rel		0	DDR1i Rel
1.15363	DDR1i		0	DDR1i		0	DDR1i		0	DDR1i
0	DDR1i Rel		0	DDR1i Rel		0	DDR1i Rel		0	DDR1i Rel
0	DDR1i Rel		0	DDR1i Rel		0	DDR1i Rel		0	DDR1i Rel
0	Ctrl		1.80805	Ctrl		0	Ctrl		0	Ctrl
0	DDR1i		0	DDR1i		0	DDR1i		0	DDR1i
0	DDR1i Rel		0	DDR1i Rel		0	DDR1i Rel		0	DDR1i Rel
0	Ctrl		0	Ctrl		0	Ctrl		0	Ctrl
0	DDR1i		0	DDR1i		0	DDR1i		0	DDR1i
1.5634	Ctrl		0	Ctrl		0	Ctrl		0	Ctrl
1.41541	DDR1i		0	DDR1i		0	DDR1i		0	DDR1i
0	Ctrl		0	Ctrl		0	Ctrl		0	Ctrl
0	DDR1i Rel		0	DDR1i Rel		0	DDR1i Rel		0	DDR1i Rel
0.900189	Ctrl		0	Ctrl		0.900189	Ctrl		0	Ctrl
0	DDR1i Rel		0	DDR1i Rel		0	DDR1i Rel		0	DDR1i Rel
0	Ctrl		0	Ctrl		0	Ctrl		0	Ctrl
0	DDR1i Rel		0	DDR1i Rel		0	DDR1i Rel		0	DDR1i Rel
0	DDR1i Rel		0	DDR1i Rel		0	DDR1i Rel		0	DDR1i Rel
0	DDR1i Rel		0	DDR1i Rel		0	DDR1i Rel		0	DDR1i Rel
0	DDR1i Rel		0	DDR1i Rel		0	DDR1i Rel		0	DDR1i Rel
0	DDR1i Rel		0	DDR1i Rel		0	DDR1i Rel		0	DDR1i Rel
1.06287	DDR1i Rel		0	DDR1i Rel		0	DDR1i Rel		0	DDR1i Rel
0	DDR1i Rel		0	DDR1i Rel		0	DDR1i Rel		0	DDR1i Rel
0	DDR1i		0	DDR1i		0	DDR1i		0	DDR1i
0	DDR1i		0	DDR1i		0	DDR1i		0	DDR1i
0	DDR1i Rel		0	DDR1i Rel		0	DDR1i Rel		0	DDR1i Rel
0	Ctrl		0	Ctrl		0	Ctrl		0	Ctrl
0	DDR1i Rel		0	DDR1i Rel		0	DDR1i Rel		0	DDR1i Rel
0	DDR1i Rel		0	DDR1i Rel		0	DDR1i Rel		0	DDR1i Rel
0	Ctrl		0	Ctrl		0	Ctrl		0	Ctrl
0	DDR1i		0	DDR1i		0	DDR1i		1.27036	DDR1i
0	DDR1i Rel		0	DDR1i Rel		0	DDR1i Rel		0	DDR1i Rel
0	DDR1i Rel		0	DDR1i Rel		0	DDR1i Rel		0	DDR1i Rel
0	Ctrl		0	Ctrl		0	Ctrl		0	Ctrl
0	DDR1i Rel		0	DDR1i Rel		1.38122	DDR1i Rel		0	DDR1i Rel
0	DDR1i		0	DDR1i		0	DDR1i		0	DDR1i
0	DDR1i Rel		0	DDR1i Rel		0	DDR1i Rel		0	DDR1i Rel
0	DDR1i		0	DDR1i		0	DDR1i		0	DDR1i
0	DDR1i		0	DDR1i		0	DDR1i		0	DDR1i
0	Ctrl		0	Ctrl		0	Ctrl		0	Ctrl
0	DDR1i Rel		0	DDR1i Rel		0	DDR1i Rel		0	DDR1i Rel
0	DDR1i		0	DDR1i		0	DDR1i		0	DDR1i
0	DDR1i		0	DDR1i		0	DDR1i		0	DDR1i
0	DDR1i		0	DDR1i		0	DDR1i		0	DDR1i
0	DDR1i		0	DDR1i		0	DDR1i		0	DDR1i
0	DDR1i Rel		0	DDR1i Rel		0	DDR1i Rel		0	DDR1i Rel
0	Ctrl		0	Ctrl		0	Ctrl		0	Ctrl
0	Ctrl		0	Ctrl		0	Ctrl		0	Ctrl
0	DDR1i Rel		0	DDR1i Rel		0	DDR1i Rel		0	DDR1i Rel
0	DDR1i Rel		0	DDR1i Rel		0	DDR1i Rel		0	DDR1i Rel
0	DDR1i		0	DDR1i		0	DDR1i		0	DDR1i
0	Ctrl		0	Ctrl		0	Ctrl		0	Ctrl
0	Ctrl		0	Ctrl		0	Ctrl		0	Ctrl
0	DDR1i Rel		0	DDR1i Rel		0	DDR1i Rel		0	DDR1i Rel
0	DDR1i Rel		0	DDR1i Rel		0.974622	DDR1i Rel		0	DDR1i Rel
0	DDR1i		0	DDR1i		0	DDR1i		0	DDR1i
0	Ctrl		1.70963	Ctrl		0	Ctrl		0	Ctrl
0	DDR1i		0	DDR1i		0	DDR1i		0	DDR1i
0	DDR1i		0	DDR1i		0	DDR1i		0	DDR1i
0	DDR1i		0	DDR1i		0	DDR1i		0	DDR1i
0	DDR1i Rel		0	DDR1i Rel		0	DDR1i Rel		0	DDR1i Rel
0	DDR1i Rel		0	DDR1i Rel		0	DDR1i Rel		0	DDR1i Rel
0	Ctrl		0	Ctrl		0	Ctrl		0	Ctrl
0	DDR1i Rel		0	DDR1i Rel		0	DDR1i Rel		0	DDR1i Rel
0	DDR1i		0	DDR1i		0	DDR1i		0	DDR1i
0	DDR1i Rel		0	DDR1i Rel		0	DDR1i Rel		0	DDR1i Rel
0	DDR1i Rel		0	DDR1i Rel		0	DDR1i Rel		0	DDR1i Rel
0	Ctrl		0	Ctrl		0	Ctrl		0	Ctrl
0	DDR1i		0	DDR1i		0	DDR1i		0	DDR1i
0	DDR1i Rel		0	DDR1i Rel		0	DDR1i Rel		0	DDR1i Rel
0	Ctrl		0	Ctrl		0	Ctrl		0	Ctrl
0	DDR1i Rel		0	DDR1i Rel		0	DDR1i Rel		0	DDR1i Rel
0	DDR1i Rel		0	DDR1i Rel		0	DDR1i Rel		0	DDR1i Rel
0	DDR1i		0	DDR1i		0	DDR1i		0	DDR1i
0	DDR1i		0	DDR1i		0	DDR1i		0	DDR1i
0.895107	Ctrl		0	Ctrl		0	Ctrl		0	Ctrl
0	DDR1i		0	DDR1i		0	DDR1i		0	DDR1i
0	DDR1i Rel		0	DDR1i Rel		0	DDR1i Rel		0	DDR1i Rel
0.49931	DDR1i		0	DDR1i		0	DDR1i		0	DDR1i
0	Ctrl		2.08801	Ctrl		0	Ctrl		0	Ctrl
0	DDR1i Rel		0	DDR1i Rel		0	DDR1i Rel		0	DDR1i Rel
0	DDR1i Rel		0	DDR1i Rel		0	DDR1i Rel		0	DDR1i Rel
0	Ctrl		0.712335	Ctrl		0	Ctrl		0	Ctrl
0	DDR1i		0	DDR1i		0	DDR1i		0	DDR1i
0	DDR1i Rel		0	DDR1i Rel		0.747917	DDR1i Rel		0	DDR1i Rel
0	DDR1i		0	DDR1i		0	DDR1i		0	DDR1i
0	DDR1i Rel		0	DDR1i Rel		0	DDR1i Rel		0	DDR1i Rel
0	Ctrl		0	Ctrl		0	Ctrl		0	Ctrl
0	DDR1i Rel		0	DDR1i Rel		0	DDR1i Rel		0	DDR1i Rel
1.39089	Ctrl		0	Ctrl		0.919966	Ctrl		0	Ctrl
0	DDR1i		0	DDR1i		0	DDR1i		0	DDR1i
0	DDR1i Rel		0	DDR1i Rel		0	DDR1i Rel		0	DDR1i Rel
0	DDR1i Rel		0	DDR1i Rel		0	DDR1i Rel		0	DDR1i Rel
0	Ctrl		0	Ctrl		0	Ctrl		0	Ctrl
0	DDR1i		0	DDR1i		0	DDR1i		0	DDR1i
0	DDR1i Rel		0	DDR1i Rel		0	DDR1i Rel		0	DDR1i Rel
0	DDR1i		0	DDR1i		0	DDR1i		0	DDR1i
0	DDR1i		0	DDR1i		0	DDR1i		0	DDR1i
0	DDR1i Rel		0	DDR1i Rel		0.689962	DDR1i Rel		0	DDR1i Rel
0	DDR1i		0	DDR1i		0	DDR1i		0	DDR1i
0	DDR1i Rel		0	DDR1i Rel		0	DDR1i Rel		0	DDR1i Rel
0	DDR1i		0	DDR1i		0	DDR1i		0	DDR1i
0	Ctrl		0	Ctrl		0	Ctrl		0	Ctrl
0	DDR1i		0	DDR1i		0	DDR1i		0	DDR1i
0	DDR1i		0	DDR1i		0	DDR1i		0	DDR1i
0	DDR1i Rel		0	DDR1i Rel		0	DDR1i Rel		0	DDR1i Rel
0	DDR1i Rel		0	DDR1i Rel		0	DDR1i Rel		0	DDR1i Rel
0	DDR1i		0.728867	DDR1i		0	DDR1i		0	DDR1i
0	DDR1i Rel		0	DDR1i Rel		0	DDR1i Rel		0	DDR1i Rel
0	DDR1i		0	DDR1i		0	DDR1i		0	DDR1i
1.26705	Ctrl		0	Ctrl		0	Ctrl		0	Ctrl
0	Ctrl		0	Ctrl		0	Ctrl		0	Ctrl
0	DDR1i		0.8154	DDR1i		0	DDR1i		0	DDR1i
0	DDR1i		0	DDR1i		0	DDR1i		0	DDR1i
0	DDR1i Rel		0	DDR1i Rel		0	DDR1i Rel		0	DDR1i Rel
0	DDR1i Rel		0	DDR1i Rel		0	DDR1i Rel		0	DDR1i Rel
0.619858	Ctrl		0	Ctrl		0	Ctrl		0	Ctrl
0	DDR1i		0	DDR1i		0	DDR1i		0	DDR1i
0.731458	Ctrl		0	Ctrl		0.431168	Ctrl		0	Ctrl
0	Ctrl		0	Ctrl		0	Ctrl		0	Ctrl
0	Ctrl		1.8535	Ctrl		0	Ctrl		0	Ctrl
0	DDR1i Rel		0	DDR1i Rel		0	DDR1i Rel		0	DDR1i Rel
0	DDR1i Rel		0	DDR1i Rel		0	DDR1i Rel		0	DDR1i Rel
0	DDR1i		0	DDR1i		0	DDR1i		0	DDR1i
0	DDR1i Rel		0	DDR1i Rel		0	DDR1i Rel		0	DDR1i Rel
0	DDR1i		0	DDR1i		0	DDR1i		0	DDR1i
0	DDR1i		0	DDR1i		0	DDR1i		0	DDR1i
0	Ctrl		0	Ctrl		0	Ctrl		0	Ctrl
0	DDR1i		0	DDR1i		0	DDR1i		0	DDR1i
0	Ctrl		0	Ctrl		0	Ctrl		0	Ctrl
0	Ctrl		0	Ctrl		0	Ctrl		0	Ctrl
0	Ctrl		0	Ctrl		0	Ctrl		0	Ctrl
0.803434	Ctrl		0	Ctrl		0.803434	Ctrl		0	Ctrl
0	DDR1i		0	DDR1i		0	DDR1i		0	DDR1i
0	DDR1i		0	DDR1i		0	DDR1i		0	DDR1i
0	DDR1i		0	DDR1i		0	DDR1i		0	DDR1i
0	DDR1i		0	DDR1i		0	DDR1i		0	DDR1i
0	DDR1i		0	DDR1i		0	DDR1i		0	DDR1i
0	DDR1i Rel		0	DDR1i Rel		0	DDR1i Rel		0	DDR1i Rel
0	Ctrl		0	Ctrl		0	Ctrl		0	Ctrl
1.89146	Ctrl		0	Ctrl		1.33882	Ctrl		0	Ctrl
0	DDR1i		0	DDR1i		0	DDR1i		0	DDR1i
0	DDR1i		0	DDR1i		0	DDR1i		0	DDR1i
0	Ctrl		0	Ctrl		0	Ctrl		0	Ctrl
0	Ctrl		0	Ctrl		0	Ctrl		0	Ctrl
0	Ctrl		0	Ctrl		0	Ctrl		0	Ctrl
1.0142	Ctrl		0	Ctrl		0	Ctrl		0	Ctrl
0	DDR1i		0	DDR1i		0	DDR1i		0	DDR1i
0	DDR1i Rel		0	DDR1i Rel		0	DDR1i Rel		0	DDR1i Rel
0	DDR1i		0	DDR1i		0	DDR1i		0	DDR1i
0	DDR1i Rel		0	DDR1i Rel		0	DDR1i Rel		0	DDR1i Rel
0	Ctrl		0	Ctrl		0	Ctrl		0	Ctrl
0	DDR1i Rel		0	DDR1i Rel		0	DDR1i Rel		0	DDR1i Rel
0	DDR1i		0	DDR1i		0	DDR1i		0	DDR1i
0	DDR1i Rel		0	DDR1i Rel		0	DDR1i Rel		0	DDR1i Rel
0	Ctrl		0	Ctrl		0	Ctrl		0	Ctrl
0	Ctrl		0	Ctrl		0	Ctrl		0	Ctrl
0	DDR1i		0	DDR1i		0	DDR1i		0	DDR1i
1.56369	Ctrl		0	Ctrl		0	Ctrl		0	Ctrl
0	Ctrl		0	Ctrl		0	Ctrl		0	Ctrl
0	Ctrl		0	Ctrl		0	Ctrl		0	Ctrl
0	DDR1i Rel		0	DDR1i Rel		0	DDR1i Rel		0	DDR1i Rel
1.2492	Ctrl		0	Ctrl		0	Ctrl		0	Ctrl
0	DDR1i Rel		0	DDR1i Rel		0	DDR1i Rel		0	DDR1i Rel
0	Ctrl		0	Ctrl		0	Ctrl		0	Ctrl
0.924162	Ctrl		0	Ctrl		0	Ctrl		0	Ctrl
1.27313	DDR1i Rel		0	DDR1i Rel		0	DDR1i Rel		0	DDR1i Rel
0	Ctrl		0	Ctrl		0	Ctrl		0	Ctrl
0	DDR1i		0	DDR1i		0	DDR1i		0	DDR1i
0	Ctrl		0	Ctrl		0	Ctrl		0	Ctrl
0	Ctrl		0	Ctrl		0	Ctrl		0	Ctrl
0	DDR1i		0	DDR1i		0	DDR1i		0	DDR1i
1.4086	DDR1i		0	DDR1i		0	DDR1i		0	DDR1i
0.959368	Ctrl		0.429626	Ctrl		0.429626	Ctrl		0	Ctrl
0	DDR1i		0	DDR1i		0	DDR1i		0	DDR1i
1.20728	Ctrl		0.775738	Ctrl		0	Ctrl		0	Ctrl
0	DDR1i Rel		0	DDR1i Rel		0	DDR1i Rel		0	DDR1i Rel
0	Ctrl		0	Ctrl		0	Ctrl		0	Ctrl
0	Ctrl		0	Ctrl		0	Ctrl		0	Ctrl
0	DDR1i Rel		0	DDR1i Rel		0	DDR1i Rel		0	DDR1i Rel
0	DDR1i		0	DDR1i		0	DDR1i		0	DDR1i
1.34908	Ctrl		0	Ctrl		0	Ctrl		0	Ctrl
0	DDR1i		0	DDR1i		0	DDR1i		0	DDR1i
0	DDR1i Rel		0	DDR1i Rel		0	DDR1i Rel		0	DDR1i Rel
0	DDR1i		0	DDR1i		0	DDR1i		0	DDR1i
0	DDR1i Rel		0	DDR1i Rel		0	DDR1i Rel		0	DDR1i Rel
0	Ctrl		0	Ctrl		0	Ctrl		0	Ctrl
0	DDR1i		0	DDR1i		0	DDR1i		0	DDR1i
0	Ctrl		0	Ctrl		0	Ctrl		0	Ctrl
0	DDR1i		0	DDR1i		0	DDR1i		0	DDR1i
0	Ctrl		0	Ctrl		0	Ctrl		0	Ctrl
0	DDR1i Rel		0	DDR1i Rel		0	DDR1i Rel		0	DDR1i Rel
0	DDR1i Rel		0	DDR1i Rel		0	DDR1i Rel		0	DDR1i Rel
0	Ctrl		0	Ctrl		0	Ctrl		0	Ctrl
0	DDR1i Rel		0	DDR1i Rel		0	DDR1i Rel		0	DDR1i Rel
0.337895	Ctrl		0.337895	Ctrl		0	Ctrl		0	Ctrl
0	Ctrl		0	Ctrl		0	Ctrl		0	Ctrl
0	DDR1i		0	DDR1i		0	DDR1i		0	DDR1i
0	DDR1i Rel		0	DDR1i Rel		0	DDR1i Rel		0	DDR1i Rel
0	Ctrl		0	Ctrl		0	Ctrl		0	Ctrl
0	DDR1i Rel		0	DDR1i Rel		0	DDR1i Rel		0	DDR1i Rel
0	DDR1i Rel		0	DDR1i Rel		0	DDR1i Rel		0	DDR1i Rel
0	DDR1i Rel		0	DDR1i Rel		0	DDR1i Rel		0	DDR1i Rel
0	DDR1i Rel		0	DDR1i Rel		0.55605	DDR1i Rel		0	DDR1i Rel
0	DDR1i		0.87652	DDR1i		0	DDR1i		0	DDR1i
0	DDR1i Rel		0	DDR1i Rel		0	DDR1i Rel		0	DDR1i Rel
0	Ctrl		0	Ctrl		0	Ctrl		0	Ctrl
0	Ctrl		0	Ctrl		0	Ctrl		0	Ctrl
0	Ctrl		0	Ctrl		0	Ctrl		0	Ctrl
0	DDR1i Rel		0	DDR1i Rel		0	DDR1i Rel		0	DDR1i Rel
0	Ctrl		0	Ctrl		0	Ctrl		0	Ctrl

## Sheet: Supplementary Fig. 5
s5a
s5b
s5c
MCF10A/LacZ		MCF10A/JAG1
-	+	-	+
0.048819	0.292261	4.21262	1.45153
s5f
WT Ctrl	WT DDR1i	LacZ Ctrl	LacZ DDR1i	JAG1 Ctrl	JAG1 DDR1i
39.1	52.9	23.1	42.9	18.2	12.5
14.8	50	0	12.5	30.4	14.3
16.1	63.6	11.8	57.1	9.5	44.4
35.3	66.7	6.7	36.8	10.5	16
0	69.2	18.8	35.3	42.1	11.1
16	73.3	15.6	39.4	24	26.7
0	62.5	18.8	52.9	8.6	57.7
0	25	33.3	64.3	12.5	38.1
7.9	61.5	0	50	41.4	63
16.7	66.7	64.3	76.9	14.3	15.8
